# Supplementary material for: Reduction-dependent siderophore assimilation in a model pennate diatom
Source: Proc Natl Acad Sci U S A. 2019 Nov 4;116(47):23609–17. doi: 10.1073/pnas.1907234116 (PMC6876252; doi:10.1073/pnas.1907234116)
Supplement: Supplementary File [file pnas.1907234116.sd01.xlsx]

## Sheet: FBP1_homologs
Phatr3_J46929.p1	KDIMFYGIRSSITFALLAHLSSASGRTFTDDLGVTHKITGKPKFVTYALTAVALQHLGLGTDQLVGTYGERAVAGSDIDFTKLTEESSFPADPNPEEQEFLSSVTNLSPGCGAEFCQEFDIEGFRALKPDFIIMHGYRQAVWGLDDRVTEIEAAIGKPIIYIDISLEGPECKEGSGEDRCYGKSLIEVIAQYEVLAVALGIDIPASVDEDRRRLCQASANFQEIARDAHLRGVRALAAYFSPPEGGDFGTLNYFANPPDDLVLRMLEELGLPLLHVSCNSPGEEGCDSGYFWESISTQEFFNNCTSNLEACNDQTHYPVDFWLYDHRESTMVTGPNFFDAFPDKAIGARQFAYWPIGAGTVSYRHAAEILELIAPALDKADRLHPSTSCTPGVDV
MMETSP1460-20131121_1437_1	PLVTKLLIASTYLVSYSFAWSFQDNLGNTWSGSGNKPKILCHVDICESLWHMGVRTDQLVGYFGGDMSDVTQRCHGTLCMTANFNGMTNVNTARYTVDLGTIVTLNPDIIIDQAYCYWGTCDPYKGLLSYSGQMDDLKALGIPMVQINVGGVGYIEVVETIQQIATNIGDIPDVDVEAHCHALQEEMVLMSNQAKRMANEGMRVTTASFSASTIYAAEPKDDAILIMLEELGVPMTHVNPNDPRGGYWEYISLDASTGISPISSMYPTDVWLYDARSEHRHLAEADPTSPDHSYNFTDPAWDAGQIAPWPIDTAWTYERAIAILTTLRKSFADAVRIPAVPDTTCVSASGDTGRDYSVTKFNHSGGKWTCFDEVSTAKFASDHGASCDVASANRPGRPQ…
Chaetoceros-curvisetus-20131202_172970_1	IDLIEEHYDLAKYLNLDIPDSLNDDRQTLCDSAAKFQANMKTAQDKGVRVMAAYLTTTTSYIADPVSDGVLRMFEELGMPIIHPGKCMVDGNCAGNYFWEYMGLNTFFKSCPDENVAESCNDDPYYPVDMWLYDHRTTLKVTDPDFVIGFPDKAIAAGQIAYWPIGGRLITXXXXXXXXXXLITARDAAEILDIVGPQVANANRVHPATPCVSGVDVTGYTHRRGGFTGQYSCYNDGMYHNSKYLSECKFFTKEADSDPFIPTLKEDDEDGDDDDAGGLSTGAIAAIGASVGFVVVGIFLFFFTPKSSKAEPTEEAAAEQFNDDMKA
Chaetoceros-debilis-MM31A_1-20140214_13060_1	MMKITHSHTLKWILPFLLLVAAEAGEFTDDLGRTFNFKKSDKFGTRAATGALSLYRMGIEDQITSIWGLWSIRGSNLDVDNPALGSYFPDADPVEEEVVWLHTKNNLSPECYTNPRGCFRWDDIELVKQYQDEIDYILFIDNGGDSGMRTVTTETGIPVVFIDTFYEYNVECRHLDHPEENDYSTKDKTKCFGRSMIDIATRIEELAVAIAGDDVNVKQIEDDRALACESAQKFTDMMKVKQGEGLRVMTTINAIKKDSDTGEDYFEIRTLDPIDLWVPRTLEELGMPILHHDEGSKTLEDISTRVTGSQFFPDCNGVLSESCNNNPLYPVDFWLIDSRSYLNILDNEEVVKAIFPDKAMLAGQHWHYARNDGPLSYHAIHRMLDEMTKRLSTAKRMHP…
MMETSP0164_2-20130417_10698_1	XRPPYLYKRNLDFPSFPTGTSPEELAAECDSINQNHLADPETHVANCLGFHSGPWMSLFGGRMNEDGPHLKEGWTGYDAGSGTNTLEGTKPNPQYMCYINLSPPMPAGLWYFNDGYMRSWSGTLPDASTKPKIVCHIDVCESLWEMGLREDQIVGYFNGKPSSWEGLCEGYHCKTAHYELIPDVSDGGSYGLNMDKIDELSPDIIVDVAYCGMDSNAPQDKAGCYAENACPLHSFKYANYGSTGRDATETCRLIDEKKIAYITINVMQGYIEVVDSVQRLAITLGDPPNPDTVHYCQDFHEAMTAMIVAAEAMHGKDLRVTTMYLGADTIYAAQPTDDPILIMLEELGVPMTHVHITDTRGHYWEKYDFNSSKPSGEQTESIRPGGGNIWDTDVWMYDT…
Corethron-pennatum-L29A3-20140214_104487_1	XIMKILLLKSMLVHKIVATTFVDDAGTSHNIPENANIVCGAMDAVAFSHFGMKSNRIIATYGERSSSGSNHGGAYYDGNLAYPELLHNETPYDQNIFPADPNDAERAFLDLITGDLSPTCSSSNYYCDSIDIEYLNDIGWPDVMIFGGFYSSLLNDEIKGNATDRNIPIIVFSNDYSGEGKKGKIGMVEMIERMEELALALGVIEPKMVEEDKKALCVAAEYFQSTTKKAHDAGVRSMASYMPYMEQPDGVAGAFITNPDRDPVLILMQNLGLPILYNEHSGDYWENRAGNYTDGNGNFRATATASLSGVPYHVDFWLYDDRVALDFLSTKFSESWPHPALLAKQYAYWPSNGKILSYRHAAEILTIVGSQLEDAKRVTPATECTVPADDSKARDLAPG…
Corethron-pennatum-L29A3-20140214_164143_1	MYPDADPGVEETAFLASSVNLSLSCWKNPRGCFRFDNVTDVIALKDQIDYLLLIDNGGSGFMQAEEGNGYLAAEDAGMEWIFIDTVSQFLIVQIPNIFLXKTIYFLKFYDKNPLCRASNETSIIIDANQCFGRSMIDIVQRIEELAIFLGADVDMAELEVQKQAACNAATTFTRTMEEFHQKDMRIKVAILGSELDQKTRFSSATIRDFDPTTLWVPRTLEELGAPLLHAATYGEDDDNDIMADDYFADCEPGLVNETCNGNTLFPVDFWFIDSRSFRLVDET
Emiliania-huxleyi-PLYM219-20130905_4022_1	XHPPPSPLLHQKTLGVLSLVMLLSLSSLVAASALREFVDDAGVTHTTSDDAPTIVTSAFDALSLIHFGVDGEQIWATYGERGTSGSNVGGVYWNGNAIGFGDNHANASYDPTLFPNDPTSSETALIAQALDLSPDCSAGNYWCASFEIPLLNAKGWPNFLVQGAWGGGWPITADVRGKATEQGTPIITISRTDPETGITRGFIEMVALHEKLAVFLGSADAAGQSAADKGLLCGAVESFKRITKAAQERGVRAGATYAPYQITTDGVAAGWLYSPAQDMVLMMLEELGMPILHFNGKSETMTDYTVGYMNASDLHSAPGLVPQVDYPVDFWLYDVRVALDFTSPAFAAAWPHPAVVAKQYAYWPHGGHVYSYHHAQEILHLVGKHLATAARLLPSTACT…
Emiliania-huxleyi-PLYM219-20130905_176284_1	TYKACEVPEFEWAVYGTYTTGRMYGMASAIAGDYIFAGGFLKSTLNPEADGFVESTADYGITGPFTTIDPDGTNATTVEVDLESYPTSGGAKENAGGSWRAYEVGVAKIDITTGEPVDVFVYGGDGMDEASGMAASGNVLAVSGHFTGNLSAEMTDGTKKTIRNSNVPPGDLPALADQFHPNVRDASAHTGVDDGFVIKADASTGKAHWIVHYPQSNSDAQIVGVDVDASGNVYGSGYECAVAAGXXXXXXXXXXXSAAVAAGETAKMCHGIVAKFAAADGAVAWERKFSDLGAALWLKHDASDDSIYFTATTTYGGSANGKAHANCEHASCAVTARLSASDGTTDWIRTFQASPRWGVFDQSGDIELAAPADGPYLYAAFDDAAEIGAVTLDAGTPYA…
MMETSP1437-20131217_28696_1	MVIFARGADFVDDEGQYHSISSGSSIMCGAMDAVTLLHFGMESSQIKGTFGERSSSGSNYGGIYADGNLVDHGDHSNVAYNPEHFPADPDEAERAFLNLIPDYSPTCSSSNYYCTKIDIDGINAAGWPDFIIFGSFYSNLLTEDFRGNATAAGKSIIELTTAYGSSVDAEVLPRGMIEITERWEELAGTFLDPEDVAKTVEADKESFCAAAEKFRKATAIAQARGVRAMSGYLPYTAAGENGEIGAFLASPERDTVLAMLEELGMPILHNDAETNRPYEYQVNADFSKGTMPYENIMSAGVIGDPVPYYIDFWLYDDRVTLDFLSDAFAQAWPNKAVVNKQYAYFPANSRVFSYRHAAEILTVISDPLMKAIKLETAVTECTPAAAGGYNGTAHRSSGM…
Fragilariopsis-kerguelensis-L26_C5-20130909_1363_1	IDSIFDDEDSNDTITTRLLVVRRQVLVAIVTLLTVVPWSCSNINVVLVTAQEEVKGERQYVDDSNVIHRTTKEKPTIVTFAATTATSLFSYGLTTEQLVGTYGEYVVAGSDYDFEEPYDIVSSSTYNADPEPDEMALLRSVSNLSPDCAEIPGYCTSFDSDLLVALNPDYLLVPGYADKPWAFSNFTEQVELVLAAAAGANSTTQIIYTDVSLKGKDCFEHENCYGLSMIDVIEEYERLATFLNFEIPPQLQQDYQELCTVATTFSEQMKTAHDKGIRTMAAYVDPSSAFYASPVDDMVLRMLEELGMPILHIGKTCEDEDEDACALNYYWETIPTEKYFASCTEEQTNATDYASCNTNPLYPVDVWLYDHRVRETITNADFAVVFPDLAVQQQQYVEW…
Fragilariopsis-kerguelensis-L26_C5-20130909_339569_1	MMFTEVNAGYFKDDRGREFNFDGKPKVAARAATGILSLYHMGMREDQIKATWGLWSIRGSDLDIYNATAGSRYPESDPIPSEVKFLHGLINLSPSCHTNPRGCFRWDNVTLVEQYKSEFDYILFIDNGNDDGMHTVEEETGVPVVFIDTFYDYSPDCRFFNFSVSENKTNCFGRSMIDIAKRVEELAVALGADIDTERVENDKQAACEAAYQFTDTMKKKQEEGIRFVTSINAIEKDENGTDYFEFRTIDPIKLWIPRTLEELGMPILHHDDGSLTLQNISTRVTGNEYFLDCPEGELSVDCNENTMYPVDFWLWDSRSYLNIIGVDTAVFETLFPDRAILAGQHWHYARNDGAVSYNAIARMLAAMTEKVSGAQRLYDKTPCVDIDPKTTVTAILGGG…
MMETSP1106-20121128_27419_1	XCMTANFASMIDVNTAPGAYTVDMAKIKNLAPDMIFDVAYCYREKDSCLKTRNINFDMIKNCDHVAEEMRRMSVTAKRMWANNVKVTTASIAAPTMYAAEPIDDPILIMLEELGVPMTHVKPNDPRGGYWEFIPLNASTGVSEISTKYPTDFWLYDSRSEHTHLAEKSGPASPX
contig_39280_1_2222-NitzIllumina	IYLFVCLFVCLFVSRRTNDEDSQHGHSFHLLVYRACLKDNKKRQDDEDYEEFSPIAFVVGGTHLFFYYSGIAGKFTDDRGMEFVFEGKPKLATRAGIGGVSLYRMGARDEITSIWGLWSIRGSDLDVNNPEAGSRYPGADPSVEEVNWLQTKNNMSPSCYTNPRGCFGWDNSSIVEKFADDIDYILVIDNGVSTATQEITNSTGIPVVFIDTFFEDNTGCRSLDFSTNLAQCYGRSMIDIAKRIEELAIAIGIDVDTTQIEKDKALMCEAAQDFTDTMKQKQEEGLRVMTSINAIRKDSAGADYFEVRTIDPTALWVPRTLEELGMPILHHDHGSLTLANISTRVTGDEYFVECLDGLISEDCNDNTLYPVDFWLFDSRSYLNIIGNPPEVLKGIFPDK…
contig_8092_1_1581-NitzIllumina	FCFLSFFHSLILASFKRNTTMKFYLLAAWTLWVIPALTTASTFTDDLGVTHTFEGKPKIVTWAQTAVTLRHLGLQVDQLKGTYGERTVDGSDYDFSDPDAGSNFPADPTADELDFLNMVPNLSPGCVSQYCTEFDLDRLRELKPDIVIMHGYRQSVWGLNGMKLEIEAVIGRPIVFIDVSQDGPDCTKGKEKSCFGKSMIEVIAQYEALAQAIGIESSPSVQDDRKRLCQAATNFQNVAEGAHNAGVRAMAAYIAPQFDGDFGVLNYFANPVDDLVLRMLEELGMPLMHVDCNLTPNEESCPLAYFWETVSTPKYFGCNETGLNLKPCNSDTLYPVDFWLYDHRITTSFTDPSFKDFFPDQAVIAEQMAYWPIGAGTVSYRHAAEILELVAGPLADATR…
MMETSP1444-20131203_5474_1	XYDARVTLDFTSANFAAAWPHPAVVAKQYAQWPANGHLFSYSHAATLLAGVREKLAVAQKLDPLETTCTSVFQFDDEYRGLAPGEYACYNPISYAMCEQSSEDTIAGLRAENAQLQADNTQCAEDKNGLQTGTIKVVFV
contig_65731_1_576-pg1374	PPPPPHAGTFTDDEGTTHTWGATVPTIITGTFQALTLMDMGLPASQIMGTYGERGTDGSNINGVFASSGTWGQTNGNHGDHANAEHERDTHFLSDPTAAEQALLTQMVDASPECSGTNTWCNKFNVTILDINGWPDLIIAGPLFASVVNDEVRAKAAQRGIPVIILSDQNTAKTEWKTFTDLAERFEDLAK
contig_42281_1_514-pg1871	ERAVEGSNLNVHLGPNAFSGEHFYQNHGDHASSVHDPSLFPTDPTPEEQVMLAQMLDLSPDCSSTNFWCSHFNHTLLDANGWPDLIIEGMYHHGYAWTDEFITAAAARNIPIIRLTDRWSNNETPASKGLIEIAQRFEELAHALGVSDVSAATAYDKADLCAEIEAFKPV
contig_67119_1_1908-pg1871	CGTYQVFAAASGSNGILTCPSKNHLLCGAGSHGTFETCLKKIDCAMHYDMAVSVPSGSSKFATFARQMIPHHQNAVSMAKALAKHHTAGDYPAGTEDQDMAWANGLIRGIINVQNSQIQQMQGWLDANAGLAGTSTNCYNGPDLSPPEPPSPPPAPDSPLPPPPMPPWGGYQPVAGGWSFDDGPGRFYSGSGTKPKIICNADACDSLWSMGVREDQLVGYYGASLTATAAAWNGICQSVWCMNVHFEKMKNVESAYHVMDVDLVRSLGATIIVDTVYCGMSGDMSVKDACKTDADKYMPWVQGAGIGTWSNIVDIKLLDLVLIPMNVYQVGMIELVDSFARLAIAVGDAPNPDLMHHCQDMHEAMTELQVVARKMETDGVRVTAAWIGSPPSMIYGLDP…
contig_78949_1_2116-pg1871	QHMYLMKSSATYGGTPPSAETWQDTATLAGWTAPGDIKKTCNLDDHHGPAVGAADVQGGFYVEGINGVISNERDRLSGKRADDGTWAPFMSYPAGEMKSCPYCSMFGQPEGCSYCEGVLPYPSTIFSHTCAALRFEYGPESRSTVYELPDQAALDACDFSNAILRGDEAAGSPHFDFLIDYDHEKKIYYFASWVGCTNGQKVAVEVGEDYEDNFATCEQMGANSHSRIKNCDCNHQLRPSTVIDPCHTAFVYGCLRNMPDDLSCCPDPDVVAAGGITYQRSGYSGSYVNATGGSDGTGTCIPKSEAVPPGDLGSIINGVQCASAHVVVVSEGCIDGDAEGMVCDADGTPQQAYCSYGIGLNSCARCATNFVDDIGASHAFTKAQPTVVAHVYDAIALVH…
MMETSP0806_2-20130528_26295_1	MARLAAFAASLAVFALAPTLANGWSYDNGMGHTYSGAAESPRVICHVDVCDTLWNMGLHDHLVGYFGHSGDALGQDQLCHAGVCMSAHFERMESVLDTNASTGNTLDLEKVAALQPDMIVDYAYCTLNESECAHDAPHTGLLSFGENAGLANMTDSTGVDPLPIIPMRVGGISYLEVIANFQRLATAIGGDGHTNHDIAVYCQQLKTAIAELAASAKFMASNGVRALAVSMAPDTMYLAQPTHDPILIMLEQLGVPMVHVEVNDDRGSYWEWVQYNSTSGEIPEGFPGADVFLYDGRFHNDHIVLSDEERGWTFNHPAMETGQMVSWPIDTSFSYERATRILWDMKRVFDQSVQLVDATECTDADPMDPSVMLEKGGWKCNDDLGTALTLQNSFECPAI…
Pseudo_nitzschia-fradulenta-WWA7-20140214_317_1	MALLLLSLAAAHLGRSSAQITTVFVDDDGTTHEIPRDATIVTGAMDAVAFSHFGLPPDRILATFGERSSSGSNHGGFYYDGNVVYGEVLPHGETPYDPDVFPADPNQEERAYLGTIEGDLSADCSSSNYYCDIVDIGYLDENGWPDLIVVGAFYGSLLSDELVGNATEVGIPIVVLKNAYEGDEESAATDQPLDMIAMVERMEELALALGAIEDETVVGNDKESLCKAADSFRQTALAAQEKGVRSMASYMPYIGGNPKGMTGAFLPNPDRDPVLSMMQNLGMPIIYNEHSGSYWESRAGDYSPGAGNLQATNTTSLSGSALYNVDFWFYDDRVSLDFLSDEFAKDWPHPAILEQQYAYWPSNARILSYKHAAEILGIVEGRLAEAERVTPATECTAFD…
Pseudo_nitzschia-fradulenta-WWA7-20140214_2334_1	XLTAGTYPEDPQPDEAAFLGSSINLSPSCWQNPRGCFRWDNVTDVINLYENGEIDFVVYIDNGNDSGISEAVEAGIPVIFVDTFFQYDPNCRMANFSRNEEFCYGASMIDIASRIEELAVFLGVDTKTEELVAQKQAACEAAEAFTDAMAIVHEKGIRVKLSILGSGRNEETGESYVTVRSFDPIKLWIPRTLEELGMPLLHEGGDLGSSISSDQYFQNCANGTSNVNETCNGDTYYPVDFWLIDSRSFRNIDENFKIAFPDRAFAANQYWHYPRNDGGLSYPIITQVLVDLTREFNKAKKVQDTSGTDCSAVDPREAVHRAADDTGGLGLNEFVCYNRDLIETEYLECPPDYVQSDGSGGGSEDSATVEGEKAQESSNSSHDEGKEHSNNHDSHDDDG…
MMETSP0800-20121206_4834_1	ISQNQIAGVYGSWRVRGSDSDLENPESSSSFVADLSAEELSFLEGTKNLSPCFNDPSGICDKWDFEAIKEVEADHFIYLGDGFDVEQLKTVTDIMRKPPAFIDTWLENTPGCRGGPDEDYSVDLNECHARSMIDIVNRLGELGIALGVELAPTVYDDQIALCEAATSFSESAKNAHARGIRVLGGVFFFLNGVVTLFLGSPIGGFAMKRTLEELGLPLMHKGLCAQDSMCGSTPTQNNAFEVVNQFGYFNHCQLGQPLNECNDNVLYPVDFWLLEGRALLSAQNPDLIEEFPDRALQEGQVAHLWWGEGALSYRKLADMLNDISTKLNSAKRLYPRTPCTEADPTTVSFLKLSTGGLDGGEYACYNEAYHNKLYTDCPVSRAPTLQPTGSPTSIPTSSP…
MMETSP0800-20121206_14839_1	MIGGFLPIGGGTVMTQRPNHNFVVSMXEQLGLNVYYPNSLQEFTGSIPATEWFSNHDGCQTTGSNDCRIPKYQVDFWFTFGISATAATDAELVATVFPDKALQEGQYAVVTINTGVVSYKMMTKILNDMSFKISXAKRLYDDNNNDDNGKCTPVDYSAPTYVALESAGXSIGQYACYNEAYHNQDYLKCPL
MMETSP0800-20121206_32796_1	VTTGLALALATTTVQAQERTYTDDLGVTHRTTLDKPKVVTFAHTAVSLFDYGSIRASXXKKGFDVSQLIGTYGEYVVTGSDYDFNNPEQTSSYNADPEPADLAKLQTVTNLSPGCAQKPGYCTEFNSTTLVDLDPDFLIVHGYAHNPWGFANFTQQVLSVFPQNKIIYNDISLEGSEDDHANCYGKSMIDVIETYRELGAFLNVDEPMALEEDLX
Thalassiosira-gravida-GMp14c1-20140214_7828_1	SSGSNYGGFYYDGNLVYGDELDHGGSEYDPDVFPADPDTEERAYLDAITGDLSAGCSASNYYCDIVDTNYLNKNGWPDLIVVGAFYDSLISEEFVGNATEKNVPIVMLKNSYEGDESETEPRDMLEMIELVETLALALGTTEDAVAVGNDKASFCEAAGSFRRIAQTAQDNGVRSMASYMPYQKDHAEGLTGAFLPNPDQDPVLSMMQNLGLPILYNEHNGNYWEYHAGDYSAGAGIFKSIGTTSLSGEVLYHVDFWLYDDRVSLDFLSDQFAEDWPHPALVAKQHAYWPSNARILSYKHAGEILTVVGAQLKDAQRVSSPTDCTLFDGVAGTPRDLGPGEYSCVSIKPVSFCTAEDVGIEKTKETDDGEPKPDSTSADSTSADSTMEEEEQGGTISSS…
Thalassiosira-oceanica-CCMP1005-20130912_12046_1	MKHYRSLLLVVLAAEVATAKQCYDLEVHSCGCAASVCTESKCSSTGGIWSDQCPGEECVCPGDGDASTEEIVKDNVFVDDAGTSHVIPAGATIVLGTMDAVALSHFGLTSDRVVATMGERSSSGSNHGGFYYDGNIAYGELDHGSKDYDPSVFPADPDEEERAFLDSIEGDLSSGCSDTNYYCDLVDTTILDEIGWPDVVIVGSFYSSLLTDEVRGNFTDKGVPVVELKNAYGDDDAEAGNIRNMIEMIERMESLAKTLGLDVHGSTVVKDDKEKLCEAAATFQEAAAEARGAGARAMAAYMPYQANEPGKTGAFLPNPDRDPVLSMMQNLGLAILHNEHSGDYWENRAGDYAPGSGNFLANETKSVSGQHAYNVDFWLYDDRVALDFLSDEFANDX
Thalassiosira-oceanica-CCMP1005-20130912_106043_1	MRLPTTTLSLLAIAPAAAAAEERTYTDDLGVVHTTTKEKPTIVTFAHTAVSAFDYGLGTDQLIGTYGEYLVEGSTFDFDMPEQASAYSADPEPEDIARLLETTNLSPDCERTPGYCTSFDVAGLVELDPDFLVVHGYAGRPWGFSNFTEIQLNFPEERIIFNDVSLEGDNCTATENCYGKSMIGMVEQYRELGAFLGVEEGPELQADFADLCEAAKEFSAHMETAHEKGIRTMASYVDPTSGFYASPVNDMVLRMFEELGMPILHIREGDQDHGVVRRSHQRILREPGQRHGPQDVRGAGNTWKRRTRRGSGPWRRTSIPPADSTRGVVFPDKAILAGQFVEWPIG
Thalassiothrix-antarctica-L6_D1-20140214_13487_1	XPHVALVAEQYAYFPANARVNSYKHATEILERIGAEIGKATKLNDEETTCTPADTSGDEHRTTGLSAGEYACYDPVEYDFCVEGGIQLCLSAATVVDVLGKGDIRLENLQIGDRIQVDDGKYETVYGFGHRDTRX
Thalassiothrix-antarctica-L6_D1-20140214_91315_1	PSLFPADPNEEERAFLNSIALDLSPSCSGTNYYCSEINVDILNENGWPDLVVVGSFYGSLLSDEFREAALEKGVPIITITDSYNSPSIPQVPRSMVDMIGRMEELTTALGVSGVEGFAANDKNAFCDAAKNLAAIPREIPNYCSEINVDILNENGWPDLVVVGSFYGSLLSDEFHEAALEKGLSIIQIADSYNSLYYMGPRSMVDMTGRREELTTALGVNGVEGFAATDKTAFCNAVKDFPSQTKKAQDRGVCAMGGYLPYLQKTADGKX
Thermomonospora_chromogena_WP_093259801	MSMIAPSRRGFLSALAGGGALLALAACGASGSADPGGEARASGSAQGGGAFEFTDDRGKKVSLPAKPTRIVAQSAAAAALWDFGVRPIAVFGPHKLKDGGPDPEVGNVDISTVESLGNVWGEFNVEKYASLRPELLVSGMYLDDQLWYVPEKSKDKIEALAPTIGIRLTGKPLEQIIGKYEELARALGADTDAPEVAQAKERFEAAAAKLPELAEKGLRIMAMSGLPENMYVVAPKDHAAMDFVRGKGLDVVVPEKPDEGGFYETLSWENADKYPADVILYDARAQSMKLEEMMKKPTFADLPAVKAGQVYPWRAKERFSYLGHANMLEELIANLEKAKPGIA
Fragilariopsis_cylindrus_OEU22987	MTTKATESPLLLLLLALIIMLATPPVVNAGYFMDDRGREFNFEGKPTVAARAATGILSLYHMGMREDQIKATWGLWSIRGSDLDINNPEAGSRYPESDPTPEEVEFLHGLINLSPSCHTNPRGCFRIDNVTLVEEYKSEFDYILFIDNGGDDSMKTVEEETGVPVVFIDTFYEYDPECRFTNFTVSENYTNCFGRSMIDIAKRVEELAIALGTDIDTERVESDKQAACEAAYEFSDTMKQKQEEGVRFMTSINAINKDENGIDFFEFRTIDPIKLWIPRTLEELGMPILHHDDGSLTLQNISTRVTGNEYFLDCPEGDLSVDCNDNTMYPVDFWLWDSRSYLNIIGVDTVVFESLFPDKAILAGQHWHYARNDGAVSYNAIARMLTTMTEKVKGAQRLY…
Thalassiosira_oceanica_EJK50526	MRLPTTTLSLLAIAPAAAAAEERTYTDDLGVVHTTTKEKPTIVTFAHTAVSAFDYGLGTDQLIGTYGEYLVEGSTFDFDMPEQASAYSADPEPDDIARLLETTNLSPDCERTPGYCTSFDVAGLVELDPDFLVVHGVSLPSISADNLLARPSTRNLTPNLTPRFEPTNDPRTNLGPMPVRRQTVGLLELHRDPAEFPRGKDHIQRRQPRGGQLHGDRELLREVHDRHGRAIQGARGVPRGRGGSRAAGRLRRPLRGGERVQRSHGNGAREGDQDHGVVRRSHQRILREPGQRRECSRYFWIVSFSETVVSPATPIGTQMVLRMFEELGMPILHIGACANCSLSYFWETIPVESYFKSCEVNTTDFSVCNEDPLYPIDVWLYDHRVRGTVNNEDFGVVFP…
Fragilariopsis_cylindrus_OEU09003	YVGLDTDQLLGTYGEYVVSGSDYNFDEPEQASTYNADPEPEDIVKLQSVRNLSPDCERIPGYCTLFDSDLLLELNPDYLIVHGYAENPWGFSNFTEQIESIFPTTQIIYNDVSLKGDDCFEHENCYGLSMIDMIEQYKELALFLNVEEPTQLQQDYVDLCTAATQFTEHMKTAHDKGIRTMASYVDPSTAFYASPVDDMVLRMFEELGMPILHIGKCEDCSLNYFWESIPTESYF
Thalassiosira_oceanica_EJK69936	MALVPKLLAALALSASASISRAEIVTFEDDRFVTHTWDNSKKAKICTRAGVGGLSLHQLGMQSDQLYCYYGLWGIRGSDFDPENPDVGSIYPEADPTPDEATFFKDAINLSPGCWKNPRGCFRWDEGLDDEIRNMVNTSQIDFIVTIDNGNDAQMKALEQDLGYRTIFVDTFYEKNPDCRAENYTLIDESKCYGRSMIDIAARVEELAIFLGVDVDVPAQEAAKREACEAAADFTDSMKEVQEKDMRIKVSILGSTEVDGENVPYARDFDPITLWVPRTLEELGAPLLHAKVYNSSAGENRNIVPDVFWPDCSPGLVNDTCSDNTYHPVDFWLIDSRSYLVLSDWVEFGIFPDPAIAAGQYSYYPRNDGAISFKMIANLLSKCPRLREHSYHHSDSSYA…
Fragilariopsis_cylindrus_OEU15614	MRFPSMTMTTTLLMLLSLATVIVSGDDDVTFVTFVDDAGTSHQISSDATIVTGAMDAVALSHFGLDSDRIVATFGERSSSGSNHGGQYYNGNVVYADMMKHNETPYDPDVFPADPDTEERAYLDSIGGDLSSECSASNYYCDIIDVTYLDENDAWPDLIIVGAFYKSLMSDVFIGNATEQDIPIIILENAYSEDYDEESISQPRDMIEMVQRMEELALALGVVEDDAIVGNDKQSLCDAAKSFQATAQTAQDNGVRSMASYMPYMSNPQGLTGAFLATPDRDPVLFMMQNLGMPILYNEHGGDFWENRAGDYTPGAGTFQAENTTSVSGNVPYHVDFWLYDDRVSLDFLSEQFAQDWPHPALLAKQYAYWPSNARILSYAHAAEILSIVEGQLQGVERV…
Fragilariopsis_cylindrus_OEU13622	MRVLLVTNFCYLLLPYLTQAGSFTDDLGNEFNFDGGEKVVAYSMIAIALNHLGMDAEQLVGTFGQRLTSGSDAFDRGTEFESEIFAADPSSEEKLFLASIADLSPSCTGYCKEFNIDTFDSLDADVVIGFGKSHQFRDATTEDVVGNLTARNVPIVFIDYSLQGQTCLPGEEGTCVGKSMIEIIRQFEELAVALGVTQPESLKEDKLAMCKAAVDFSAAAKTASVKGVRMLPAYINAGLNQTSYTANPSNDMVLRMFEELGAPILHNHKCSNCEGDFFWEYLPNAKYFKSCPEGETSAANCNECPLYPVDLWLYDHRISSDIISDNFETNFPDKAIQQNQYAPWAIGYEGLAVSYKTAANILKSVTAPLANAERIHPATDCTVIDVSSVSHKTVGLSPG…
Phaeodactylum_XP_002185795	MFYGIRSSITFALLAHLSSASGRTFTDDLGVTHKITGKPKFVTYALTAVALQHLGLGTDQLVGTYGERAVAGSDIDFTKLTEESSFPADPNPEEQEFLSSVTNLSPGCGAEFCQEFDIEGFRALKPDFIIMHGYRQAVWGLDDRVTEIEAAIGKPIIYIDISLEGPECKEGSGEDRCYGKSLIEVIAQYEVLAVALGIDIPASVDEDRRRLCQASANFQEIARDAHLRGVRALAAYFSPPEGGDFGTLNYFANPPDDLVLRMLEELGLPLLHVSCNSPGEEGCDSGYFWESISTQEFFNN
Proboscia-alata-PI_D3_CAMPEP_0200163314	XSIMKFSLVSSIFLWHHALAATKFTDSNGVIHEIPDDSSIVCGAMDAIALSHFGLKSDRVVATFGERSASGSNYGGTYYDGNIAFGETMNHSNSAYDPTFFPSDPDEEERAFLNMITGDLSPCSAINYYCDKIEMDYLNEKGWPDIILVGGLYTTLMNDEFIGNATEKNVPIIYMKNTYNAEDDDGEAAPLQDMVVETENYEGLAIALGAHEPVTVESDKKALCDAAANLQDISKKAHERGVRAMAAYLPYQEQAQGIVGAFIASPHQDIVLNMLVNLGAPILKSESADTYWENRAGDYSPFGANFFANNTVSVSGDAIYNIDMWLYDDRVTLDFVSETFAAHWPHPAVVAKQWSHWPSGGRIISYRHATDIIKIFSANLAKAEVVTPKTECTVLPEGG…
Proboscia-alata-PI_D3_CAMPEP_0200137892	MTPCLEHSHIVCCHSFFRAREYXVYSGKFTDDRGLEFDFPANSRVAVRADIGALSLYHFGIRDQVTAVWGLWSIRGSDLDVDNPEASSVYTESDPSPEEVAWLKTKIYLSPGCYTNPRGCFRWDNQTILEENVDAFDYTLFIDNGNDSNSRTITDATGKPVVFIDTFYEASAVCRFENMAYNNKEGCYGRSMIDIAKRIEELAIALGINVDTDEVKEDKAGACAAAQTFTDTMKIKQEEGLRFMTSINAIKKDDNGTDYFEFRTLDPIDLWIPRTLEELGMPLMHSDEGSLTLEDMSTTVTTDDFFKDAXGGAANKDCNDETMYPVDFWFWDSRSYLNVLGVPLEVFEAIFPDKATLAGQHWYYGRNDGPVSYNAIMRILNEMTDRVKDAKRLYPETSC…
Proboscia-alata-PI_D3_CAMPEP_0200142954	MIYFRFILTTVVISFTSAGTFKDDLGTEFTFTGKPKIVAPAGIALTLRDFGMDENQIVATYGSWVVQGSDLDFDRLSEGSTLPADPSPEELAWLSTKVTNLSPTCLNNERCKKMDLDLLQQADPEYVILSGYKQSPSELRLKLVDSISELGYKTIYIEISQDAGSGDGTVCTDDVVNGCIGKSLIEVIEQWEALAVALGTNIPESVQNDKSDMCEAAKKFTAASKEAHQRGVRVMAEYLDETYFYMVNPTGDVVLRMFEELGMPIMHPGGLCTNKTTCTQTSFWEKLPSEQYFIDCDPADPSSSCVGKTLYPVDMVLYDHRLTVTFQNKTLVKQFGDPALVQGQIAYWPFGGRPHTYKHAAEILNIITPELEISQAIHPKSSCTEDVDVSSAEHRKTPL…
Amphidinium-carterae-CCMP1314_CAMPEP_0186418392	MSLFSYLGIACLHVTASAWTYIDDMGQTFTGIGTKPKIICHVDACESLWSMGVREDQLVGYFGHGGDRMYWQDELCHGNHCMQAHFELMTSVDGAGWYDIDMAKINSLNADIMVDYAYGPLSQTNFGILGYSPQLTDLMSHSIQIIHLIVSGRGFVEVVESVQRLAVAVGDAPNYDTADHCERMRTAMTQMSNMGRTMWANKVRVMAASFAADIVYAAQPTDDAILTMLYELGVPMTFINVTDPRGGYWEYIPLPEHDRRTANAIRPGGHPMYKVDVWLYDSRNTRYHEEDINITDPAWQAGQYAHWPIDSAFSYERAARILNTLHYTFKAAQRVTDETTCTLANDINNMQPLQPGEWPCNAIDQVQIPECPTPSTTTSTTTAAQPTPTVTVTRIVTET…
Proboscia-alata-PI_D3_CAMPEP_0200176222	MRNTAGFLSFVLFAVATAVVTAGKFTDDRGLEFDFPANSRVAVRAGIGGLSLYHFGMRDQVTALWGLWSIRGSNLDVDNPEAGSVYTESDPTPEEVAWLKTKINLSPECYTNPRGCFRWDNQTIVEENADAFDYILFIDNGGDSGMKTITDATGIPVVFIDTFYEASTVCRFENMTYNNKEGCFGRSMIDIAKRIEELAIALGIDVDTDEVKKDKEGACAAAQKFTDTMKIKQEEGLRFMTSINAIKKDDNGTDYFEFRTLDPIDLWIPRTLEELGMPLMHSDEGSLTLEDISTRVTTDEFFLGCPDGAANKDCNDETMYPVDFWLWDSRSYLNVLGVPLEVFEDIFPDKATLAGQHWHYGRNDGPLSYNAIMRILNEMTDQVKDAKRLYPETTCTAID…
Proboscia-alata-PI_D3_CAMPEP_0200144096	LKVVSIDFCPRKEDPAMEGMVKFVDDEGTTLTFPENAKIATGAMDAVAFHHFGMQSSQIIATFGERSSSGSNYGGEYSDGNIAYSELSHRETPYDPDVFPADPNEDERAFLNMIPGDLSSECSSSNFYCDTIDLTFFNENGWPDMFVVGAFYSDLITDEIKGIATARNIPIVQFVGDYSDDEGANNVRDMVAMTKRMEELAALLGVDVRNGMLQEDKMALCDAAELFQTTARNAHQAGVRSMATYMPYNLNPAGITGAFLPSPDRDPVLLLMQNLGLPILYNEHSGSYWEDRAGNYSVGAGTLTAENTASLSGVPYNVDFWLYDDRVSLDFLSEKFADDWPHPALVAKQYAYWPSNARILSYRHAAEILTIVGSQLEGAKRVSPASDCKMPTVDFVSRD…
Proboscia-alata-PI_D3_CAMPEP_0200163114	MKINLVIPLLFRHAIAASRTFTDDLGVKHEIAMDKPKIVTWAHTAVTLSHYGLTDEQLLGTYGEHANSGSDLDFEKPELGSSFPADPTAEEIRFLQTVVNLSPGCGAQYCTEFNQEYLENVKPDLFILHGYRQSPWAIASHVQNITDFMGRPPIYIELSAHGEDCKNENVTSCYGKSMIEIIERYNELAEFLDFDTPSKLDEDYARLCASAETFTKQMKGAQEKGIRTMAAYLTTGTSYFATPVDDMVLRMFEELGMPIMHVGGCTNETTCKYEYFWEYIPIDEYFNSCEEGQNLTDCNANTLYPVDFWLYDHRTTLTVQNEDFATAFPDQAILKKQYASWPIGGRLITPDHASRILDTVGKAMEGAERIYDATACVPDVDVVSLTHRQSHALGGLPGG…
Proboscia-alata-PI_D3_CAMPEP_0200175700	KALIKIATLTVTLLFKMKVYCMKARMPKLAAAASLLSLIAICSGAEVRSYTDGKGVVHTTTKSKPRIVIYAPRAAELMDFGLTKEQLAGTYGPYYSKARNASLPSTISNIPSDPSPEQVEILEQVGNLSPDCLQSWCLNNVDMEMLKDLAPDEMMLHGYNGAPWMLDETFSASLIANVTKIMGKPPMFLEISREGADECSSSDFANETYPCPGITLLDFIEDNFELAKYLNLDIPDSLNDDRQRLCDSSTKFQEDMKIAHDKGVRLLAANPTSKTSYFADPTSDSVLRMFEELGMPIIHPGKCIEAGECVGGNFWEYVPKNKYFTSCGPFPENITESCNDDPLYPVDMWLIDHRLTFKVPDPDFALGFPDKAIIKGQTVVWRGGGGGILKTPRGAADML…
Fistulifera_solaris_GAX10914	MWKSSFALTLFLIAGVAPASAAPRTFTDDLGVTHTFEGKPKIVAWSYLAISLFHLGLKPDQLAGVYGQWGGEASDLDVTDPTGESSFISDPSPEDLQFLASTVNLSPGCLPGERCMTIDTTLLADVKVDAFLTLGYRHEVRYITEYVPEIERITGKPVIFIDVSQTGPDCRPGNDDRCYGKSMIDLINQLRTLAEALGIDIPRSVDNDQREMCEAAAEFQQIAGDAHSRGVRAMAAYFGLGPDESTFLANPPDDMVLRMFEELGLPLMHVDCALEANQTSCPLGFFWETVSNRAFFGNCTASTLAECADAQPKYPVDFWLYDDRQTLDVLNPEFAQSTFPDKALRAGQYAYWAIGGGALSYRHATEILQIVGAALSKAKRIHRGTSCIPEVDVSGIAHR…
Fistulifera_solaris_GAX16404	MLFFASALSLLLSSAVARTFVDDRGVTHEINGKPTFVTFTHTAVTLSHFGLGKDQLVGVYGEFAHQGSDFNFEVMSEESTYPADPTPEEMEFITSVPHLSPSCQVGYCQEFDVEAFEAIKPDYLVMHGYRGELWGFNSTIEKQVVNIIGKPIIYIDVAQQGSNCIGEENANQCTGKSMIEVIEQYDALAMALGIPRPASVTQDKRDMCQAAQAFQEAAEAAQSKGVRALAGFIDATPNATSYLAYPSDDMVLRMFEELGMPILHPGSCTAETCDTTQYFWEWIPTAALFPNCADGQAFSECADTPLYPVDLWLYDHRTTLTFTSPDFRTAFPDLAVMQGQYAYWPIGGGIISYKHAAEILNIVAPILASAERIHPGSACTPADVSSIEHAQDGLEPGQY…
Nocardia_transvalensis_WP_051161446	MTTAAARTGSAGLTRRGLFAAAGAAGLAALAACGRGPDDEPLGPGAWSFTDDRGRTARAERIPSRIVAFTGSAATLADYGLADRLVGVFGEVSDGARTGLSGDLDIGKLTVVGDAWGEFDVERYASLEPDLLVTDMYVRDRLWYVPDESVSRIESINPAVAAVSVAQQSLPVTIGRYEQLAVALGADPGAAPVARARERFQAAAQAVRDAVAVKPGLRVQAASAAPGTFYVSDPRASADLRYFQELGVALVTPEKVDSGGFYESLSWENADKYPADLILLDSRSSALQPDALAGKPLWRTLPAVRAGRISAWNPVFRFSYAGTAPVLERLADALRAAATPA
Actinobacteria_bacterium_PZN44224	MALARRLSRRSVLAAGGVAALGLVLAACGAGDSSGTTAASNAGSASSGPWTFTDDRNVTVKLDAAPTRLVAFTGAAGALADYGLGDKIVGVFGETKRKDGSPEPQAGELDVNKVTILGNAWGEFDIEKYANLRPDLLITHEFEPGSLWYVPDESKDKITQLAQSVAIKTGKISLIRPIERYAELAKALGADMNSPKVTEAKARFDAAVERLRKAAADHPDIKVLATSASPDLFYVSSPKTTSDLMFFAELGVNIVEPEKVDEGGYFESLSWENADKYAADVIMLDNRTFTLQPDDLKDKPTWTKLPAVKAGQVIPWDTVPRHSYAGVAPLLEQLAEAIENAKKVS
Streptomyces_xinghaiensis_WP_019711000	MSGNRPASPSRRGLLAATGALGLGVLLAACGGDSGSSSGADDSKSKPWSFTDDRKKKVTADSTPERIVAFTGTAAALADFGLKDKIVGVFGETTLKDGSAHPQAGDLDVKKVEVLGNAWGEFDIEKYAALNPDLLVTHQYDKGSLWYVPEESADKILKVAPSVATQVANVSLTEPIERYAELAESLGADLESKQVTEGKERFEKAAEKLRKAAGANGGLKVMAASGSADYFYVSTPGPAADLKYFEELGVEFVTPKDVKESGGYFESLSWENADKYDADLIILDNRGTALQEKDLESKPTWKKLAAVEAGQVAEWDPVPRFSYQGAAPLLENLAEAIDESEKLD
Streptomyces_sp_WP_028432398	MPHSSASSRLSRRGLLAAGGAAGLGALLAACGGESGSDSASGKSGGAWSFTDDRKKKIKLDAAPERVVAYVGTAAALHDFGAGDRIAGVFGPTKKKNGEPDVLAGDLDVDKLKIIGNAYGEFDIEKYAKLRPDLLVTNMYVEDALWYVPDESKSKILKLAPSLAMKTAEISMRDAVERFAKLAEALGADLKAKKVTDDKARFEEAAGKLRRTAKANGGLKVLAASGSPDLFYVSDPSANADLRYFKELGVDIVVPEKLSQQGFFEELSWENADKYKADVIMLDNRTQALQPDALKDKPSWSDLPAVKEGQLTTWDAEPRFSYAGAAPLLEQLAEAVEGAKKVS
Streptacidiphilus_rugosus_WP_037606340	MPLHPSRRHVLAAGGVAGLGALLAACGSAGHPTGRSTAAGSGDGAAPSATAPWTFTDDRGRRTTLTATPTRVVAYTGTAAALHDFGVTDRLVGVFGPTRLADGKPDPMAGALDVSRLTVLGNAWGEFDLEKYAALRPQLLVTDMWQPDQLWYVPDASKDRIAALAPTAGLAIAKVQLPEPLRRHEELAALLGADLKADSVVAAKRRFQQAVETVRRAARARGGLKVLAASASADLLYVSDPSVYPDLSYYRSLGVGLITPDRVQGGFFESLSWENADKYRADLILLDSRSSALQPKDLTGRPTWQRLPAVKAGQVVPWLSEARFSYAGCAPLVEQLAAAIDRAGKVA
Salinispora_sp_WP_111136730	MTMPAHPDAPLRRRAGATRRRILRGAAALTAAGMLAACSAGGGEPTTSASKTSGPFSYTDDRGKAINLPNLPQRIVAQASSAAVLWDFGLRPIGVFGPQKLANGENNPQAGDVDLSAVESVGVNWGEFNVEKYASLRPDLLVTNKYGEILWYVPEESQSKIEQVAPMAVVDLTGKSVPEAIESYAKLARALGADLDAPAVQQARAEFEQASEELRKAAQAKPGLKVLVVSSNKDNVYFAEPNEYGDLEYLRELGLDVVEPAGKEPFFEAVSWEQIDKYPADLILYDTREQEVTWPLAKVQTMPTWKELPAVKAGQVGAWRAETPFSYQQQTAVLRELTETINKARADVVP
Streptomyces_abyssalis_WP_070012286	MPHSSARPTLSRRGLLAAGGAAGLGALLTACGSDGGSKSASDKGGGAWSFTDDRKKKISLDAAPERIVAYVGTAAALHDFGAGDAVVGVFGPTKKKNGEPDVLAGDLNVKKLEIIGNAFGEFDIEKYAKVRPDLLVTNMYVKDALWYVPEESKAKILKLAPSLALKTAETSMLDSIKRFAELAESLGADLKAKRVTDAKDRFEKAAEKLRKAAKASGGLKVMAASGAPDLMYVSDPSANADLRYFKELGVDIVVPKKISKQGFFEELSWENADKYKADVIMLDNRTQALQPAALKSKPTWSDLPAVKADQVTTWDAEPRFSYAGAAPLLEQLAKAVEDAKKVS
Plantactinospora_sp_WP_101368365	MPQPRQFTRRNLLGAAGALGLTALLGACGKDDDAGAETGSGGAWSFTDDRGQTASAASRPDRVVAFVGTAAALHDFGVTDQLVGVFGPTKLADGSADVQAGELPVAKLTVIGNTWGEFNIETYASLKPELLITHEYEKNSLWYVPDESKDQIVPLAPTVALVASRAPLDKVIGRHAELAASLGADLNASKVTEAKARFEAAAASIREAVAANPGIRVLACSAAQDLFYASNPGVNSDILYYKSLGVDVVVPGKLDDGGYFESLSWENADKYPADLLLMDNRSSTLQPKDLTNKPTWAQLPAVKANQIVGWNSEPRFSYAGSAAALEALATALRSARKVA
