# Supplementary material for: Reduction-dependent siderophore assimilation in a model pennate diatom
Source: Proc Natl Acad Sci U S A. 2019 Nov 4;116(47):23609–17. doi: 10.1073/pnas.1907234116 (PMC6876252; doi:10.1073/pnas.1907234116)
Supplement: Supplementary File [file pnas.1907234116.sd02.xlsx]

## Sheet: FRE2_homologs
MMETSP1065-20121228|21657_1	MRTFARFIAASCFAWMAFGVIWGSSESGHDWLLNSVAKQFTGNSNSTSPKDVLPILVFALPILIAGAVAAIAVKQSGVSTSGGAVYSDKHLVRQQHRIPSLPHSCPQWVHQCLMIFYKGGHMLGDVDRKNVLIIFVIVPLTFFIFNFIQRHMEHLVGMEDEDEIKNKKLMEQANAFGFGALVSLNLQLLPVARYSPLLKLVGWNETRALFFHVWIGRMVVWFSLIHGGMHSYRWVAVRHEPLWNMITIPSGCWGDWDHYEPSCNYGTDCSCYDHFRNMTGYWAGLSLLVIFFSSLNSFRRKFYTIFVRIHIIAGPLCLLAIIFHYPRAIFYMAGGMLYYLASSMPVFVETRLAAWREGRNQKAGVALVSAQAIGSNGGDRPCVSLTLQVSETAMERYRP…
Amphiprora-sp-20130823|16515_1	XTATDVLLLLLLLPELDCVDIDLTMAVPRLRQRSRLPTGQTNHNLTHFIKTVVLSGWTRLAALWILFFILLAGMDPGRSFYINLSSHVFEMDPKGGVPIANLALPILSTVSFVALGWTTSTTTTTKHSSGDKNLERGLAVSILPPSIVYFAMCVARHLVGSNVSNSQKVMEVANAFGVMALVMGSLWLVPLSSSKIPFVSALLGGNWVNDAMHRTRIHIWTGYVFLWGCLLHGGMHLYRFGVMLQGSTTLTKELFPPAECWQQEPPQKRARFCYNVFRNLTGFLAGLALVVILLTSLHAVRRSFYRLFYTAHMVAAPLVIVFICLHYNRAILYLAPSVLLYTATTLPSAMERWMAHFLSSSPPANNPQDDLHNSQLAVPIVGVESIGCNGTNTDNMTHM…
Amphora-coffeaeformis-CCMP127-20130827|2752_1	CGPEASDRMSHVAQALSFLCLCWTALFLLWGGTASGKSWFSNVAKSLFDDYKGGTPLVVLAFPIMLSATVSAALWRRKTPGDDTTRISSAIARISPRWLLRICRGRQMHLQIMVGDASSPQIISWGTLFLFVAYMAGAGHRKLQSAGDETFDWQVMEISNIFGFTALVAMCILLIPVTKFSPLIKVFGVSAPTALSLHQTCGRLVVIASLVHGAMHAYRWTGIAGEHFLSMIIPPVECTGNHPDFEPTCQSEETDCSCYDIWKNLAGAVAGVGLALIGVTSLGPVRRRMYWLFYHVHVLAGPLVFVAVVVHWNRSILYLAGGVLYYLAMYVPTAAESMHICGKVAQGVTLLSAERITDEEGHDIPSASFLSLTFQADPGTVSRYQPTQHAKLKVPALSS…
MMETSP1394-20130617|25990_1	XCYDHFRNFTGFLALVTLIVIAITSLNYVRRNHYNLFYKAHVLMAPLMIITTLLHYNKSILYIAPSILYYAASSAPVMMESYWQKKTKQQSRKCDPCLTSGGTKVASIETIKSEGRPCVSITFEATSDAIEKFYPGQYVNLSCPEISSISHPFTINQVPSSNQVRVIFRVMGSFTRDLAYRLEHYQQQGSLPKIQLDGYHGSHLRNEQILQHDMAVLVAGGIGITPFLSLLHEVYDMYSNASEYQQEDGNDMVIMNNQTKKEVVLHWVCRDTSLIEYVKKEYFTPLLQRMEDDQKKNSANKQNFQIKIVIHKTGQHAQ
MMETSP1394-20130617|29333_1	MAMLGNMSLSMVRFGLVLLTWSMVTWNYYSFSHFVHHQIGHHGQPHGNHHPHDEDHHNNDEDHHHGGNPFEGIYLKKDELFLWGFALPLMLLTLASLIWNPSTKTNDVTTSVTKEKGFLASFFSIKKNWGDVNVHKWTIICYLLPLLFVMYDSAHLHNSSSRAQEKQMGWSWLIAIFMALMSPTGYAAVWALALFLIPVTKHSPILDWLRVTPVQALAFHRVAGWTSFWCSVSHGFLHLRHLMDVLNGRRPNPRPWYQELVILLVPSSWKCIGTQEPWQVFYGHHHQQESTPEFEQCRLALVNATGMISVLAYLVLAITSLPRVRRASYALFYTVHIPTAWIMLIAAIWHYPTCALVLIPNIIYYLSFNIPVYMTNKMDYWSTSWQLKRRNQTQKSQLI…
MMETSP1449-20131203|4693_1	MMSSVNRWFAIATVWLCTGWSLVYLLISATSGGKSWYKHVSSKFFDDSKGGVPIIALAIPLLLSATICSLLVVTKSDVPNATSISCWPRQLSAQFRQLYDRFHIPLDLNRAAFIFIFIPCMLYVWAIVNRHASGSHNWDIDDKLMDIGNAFGMMAMIAMSYFLVPVARHGPILAALGMNPAVAVQLHIWTGRIVILGVVLHGVLHMARWWFISGENIISMLVPPKPCWTSADTDFEPECVDSDSDCSCYDHFRNLTGFLALVALLVIGVSSIGYVRRAYYSIFYMVHIAVGPLFLLVTILHWSKMVLFLCPSMLYYAACTAPVLMERWRKYRLRNHKKNGLKISSLKEIRAANNTGGPSSGRLARSCVDLTFEVSQEAIQQYRCGQYVKLSVPEVSALS…
MMETSP0785-20121206|843_1	XLPACCQAFLYLYLGTKTLTNVDFLPVISLVTESGPGFSDLDEVSVYNPFFLLAGLLTLIGTFNVPNIPLGEARERFHLHISYVLNVFVWPNWRFTTRYLNSPFSILIALVARILRISQNLKATVSTSESWKPFELTPVTVLPGTIILLFINLAYIVYKFDYYEIWDRDEMEIVYKIAGNTLGKIGTIMFGLFLIPVSTFSPILAALGVSQEIGYAFHRSAGILAVIEIVIHGVLHTLGYYVTKRESENAFGAPTIIEWTVWPAKECYGEKAEGPDYECHACSCYHTKANATGFWSVVFMLVVCFTSVPQIRRNWYKVFYWCHIIFALPALLLMLMHWSGMAGYFLPSLVIWGLSKSLQLFENLSIVLRGGTLVCSNDRVKGVNLSEMKLPIAAGSTFV…
Chaetoceros-affinis-CCMP159-20131123|11660_1	SKMSKTYHFNTSMRRKPAIWNRHQVAMTLVALLLNFSRSLLTRCCSSLAVHQVLRLICYTVALVGTAVYCIFVILGSQRYSTLSYPLLITATLCAVLYLSPPSQSKRFIVEKSSKWTCCEGKWSTSSGPWKKYITGDPNINIVATLIVVVPTISYFMIGIITRLQQSGIPASEKDHGHIANVFGKLSAITMSFFLIPVSRHSILLKSVGLDPNHAIRLHTWAGTIAIVGGLSHGLYYVLIWIFMSEESLWEKTMPPSRCWTLNNDNDDDSKMWCIDHFINLTGILAGICFIGLGLTSIWWVRRNYYHIFITCHVVFSMFVLFLLTMHYYKMILYLAPSVLYYLASSMPIWVESIKSWIQGGILITDTKHISNTSSKGCVELTFSHRNTDSRTKLETCCG…
Chaetoceros-debilis-MM31A_1-20140214|8535_1	MGVQSLETPEGIEYFTSQHHHRSYGSMHGDGRSYGSMHGDGRSYGSMHGDGEVDETEAYHLKQPIHVGTTCSGMHVFETGDDDFSIQTTESEKAPNSTCPLNIHMGGNVRSLLCRFTAAACILLYSIFVALGKYELHIHPLLGAGSICTLLCTTNNTNIKRKRSRLGSTFISRISKAFCCKSQQQHTATGPFENTSSNMNMLSCSKRGDPNMNRINILLVLLPCLVYGMRSVGGHMADNGFEFNQSLHKHVANDFGKLSAFAMSAFLVPVARHSILLECLGLDPRYGLRVHIFSGCIAVVTGLGHGIYWFFIWMLVQKKEFWEIIPSGDCWTKTRHDHEDCSAQFVNLLGILCGVCFIGLSVTSLWWIRRNYYRFFYVSHIVFSILLFYGLAMHYNKMI…
Chaetoceros-debilis-MM31A_1-20140214|10516_1	METSLVDTDQETDSSSDDESPEQEQEQPREQDSGHQNLERKSSFFQFFVQKNYSLSSSNLFSCLQIIISIMTGMLLVLGTMSMTCYSHLKFIPRLVHVNNISELPNNSPANAICKTLHNAFVGGSSSSSSSHNGRETLNEMLLQGFVIPLFVASVLSSIACILARQEERKSSNSSNNQVPGGRFHSLFNKRDPPLTFFTVLLMLMPSLYIAFETQLYPSRSEGSSFYITLFGRLANPAGVAACFALSLFLIPVAKHSPLIEVFGLSFTQALSFHRISGWTSLVFSLIHGGLYILMYGIGDDKKGFWAKAIPALYPPQRCWGWDIFSVHGQSTSGCYGYWRNFTGVISLLAFVLLGITSLPAIRRRAYWLFISVHIPAAWVMMIGAIAHFRIIALFLLPN…
Chaetoceros-debilis-MM31A_1-20140214|63604_1	MNTGTGDVHADGKRSRLGWTLLSRILPNSVCCSKLQYNSDPFDLERTPTTKVATEHTSWWCRWSTRMPRCCNKRGDPNMVLINIIAVLVPCLVYMIRKVGRRFAEMELYYGYFPHEGIANDFGKVSSFAMSAFLVPVARHSILLKSLGFDPRYGLRVHIFSGYVSVLTGLVHGIYWVYIWIWLDEMKVWDIFPPGECWTWETLTTSNNDDDRRCSKQFVNLLGVLCGICFIGLSVTSIWWIRRNYYRFFYISHIVFSVLLLYGLVMHYNKMILYLAPSLVYYFASCIPALMQAFLSWVKGGTIVSSVIHIPDSGNCVELSFQMSEQHQVKESLCGKYVRLCVPEISQVWHPFTVYSHHDDPDSLKLTFRCIGPFTRELSNRLSLSKSSGIQYPKFLVDG…
MMETSP1447-20131203|53438_1	EGCGGHGSTSVSNETFTPSASPTMIADEKPCCGGYVRNFTGLISAIALILLTITSLNSIRRWSYRFFYMSHIVTGSVMLIFAILHFRFIVVYILPSLLYYFCTTSPVMIQMVAKFFLDKGCKLEQSTIIGNSNGCAEMVFPKTATCSIVEGRQAAPFVRVCVPEISLLWYPFTVATTPHDRNSRLKILFRQYGYFTTSLLLRLKDERRPPPIILIDGYYFGPDWVTASMRHDEVLLVAGGIGITPFLSMIRMLHDTIISLECCDHVRLRRIRLHWFCRDEGLIRHVINSHFSYFKRSCRTNNCEYGSDSSNEQLFSIQIQVHFTGKDVEDKTPFCLEEPISIPTERTNTSSDTSDSSDSDPYQGSVAEQLTPLESFCDNPDQVDIHVSSGENIILNPSL…
MMETSP1336-20130426|24689_1	XFLIPVSRQSVLLVCLQISPSHAVKLHTFAGYVALGGGLSHGLYWIWIWIFVKHDTIATILPGVDCWHWGDQGGICHDKFVNALGILCGISFVILGLSSMWWVRRNHYRVFYVCHVVFSLVVLFGLVMHYKKMIWYLAPSVIYYFAATTPVMVKALLKWMDGGTLIMNAAEIPNSRGCVEMTMKYSDSHSTVDVLRLTCGSYVRISVPEISRIWHPFTVFSSASTPEELKLIFRPTGPFTTGLSRRLIGDPGREYPKVLVDGMYGSSNQLRYAFCHETVLIVAGGVGIVSYISLLQSILSNKDFDAIDGRVDDSLTKQIVLHWICRDDGLIKHIVDEYLDESCFCGPPIQLVIHHTNKEDLNMAIEEQCIPDGNALASDDFIDHERICQGKPFIPTIPW…
MMETSP0200_2-20121128|2380_1	MTTLSIIFILIPCIINLGRAFYNHLEFDAFSSATHHRLANDLGKVAVTAMSYFLVPVSRQSVLLTCLNMNPSHAVRLHIFAGYIALAGGIAHGLYWIWIWIFINHDNLSTILPGKECWKRGDVGGECHDQFVNTLGIFCGLCFVGLGLSSLWWVRRNHYRVFYICHITFSIALLFGLLMHYNKMIWYLAPSILYYFASSVPVWIKAVKSWFGGGSVISHIREIPDSRGCWEIGFRIDRRXSSLDTPMIICGSYVRLNVPEISLIWHPFTIFTTANNHALARIIFRSTGPFTSKLSNRLSHASKDQYNRXYPKILVDGLYGIEIXPKILVDGLYGSCNQLQQALSHETVVIVAGGVGIVSFISLFSVLQAKLRVSSDSINADDDFDGIGNCQLITTRRLI…
MMETSP0200_2-20121128|3342_1	MTTLSIIFILIPCIINLGRAFYNHLEFDAFSSATHHRLANDLGKVAVTAMSYFLVPVSRQSVLLTCLNMNPSHAVRLHIFAGYIALAGGIAHGLYWIWIWIFINHDNLSTILPGKECWKRGDVGGECHDQFVNTLGIFCGLCFVGLGLSSLWWVRRNHYRVFYICHITFSIALLFGLLMHYNKMIWYLAPSILYYFASSVPVWIKAVKSWFGGGSVISHIREIPDSRGCWEIGFRIDRRVSSLDTPMIICGSYVRLNVPEISLIWHPFTIFTTANNHALARIIFRSTGPFTSKLSNRLSHASKDQYNRIYPKILVDGLYGSCNQLQQALSHETVVIVAGGVGIVSFISLFSVLQAKLRVSSDSINADDDFDGIGNCQLITTRRLIVHWICRDKGLIDHV…
contig_12791_1_807-ChaeIllumina	GLLMHYNKMIWYLAPSIIYYFALSTPVLVKSIQNYMEGGTLMINAAAIPDSRGCVEMTFKYSEHRSKAMEALRLTCGSYVRLKVPEISSIWHPFTVFASASTPDELRIIFRVSGSFTTNLSNRLAGSTSTRHQYPKVLVDGMYGNQNQLKHAFSHETVFIVAGGVGIVTYISLLQSILVDRSFGEADHLTPGMLPKQIVVHWICRDEGLINYITDRYFSGDCDRPQLQIIIHHTTPENPGLTLEQESINDDMNPSPDAFVDHEIAVQG
MMETSP0010_2-20120614|22291_1	XRADVWETRHGTYGHDGTGRTCFSYFINFFGMVAAVSFILLTLTSLPWVRRKYYRVFYLSHVGFAVLSLCALLCHYHKMVFFLCPSLLYYAASSFPTAAQALLSFRRGGTRVLGAEAIPDSGGCVDLALLASPEAAATLAANPVRSVRICVPALSCLWHPFTVIAAAEDRRVVRILFRQYGSFTTGLARALRRDVRRPKVLVDGYYGAPDRYG
Corethron-pennatum-L29A3-20140214|7356_1	MDVGVCVSFNKLVVGLANGVFKDDSSFESELLSAIGLSTLFAGCSSYIILFFFRVERNPLKKNILSACTSKGNNGASVRSNAVVRGCGRVLRRCSGGGDPNVHLATHLFVTIPASFATFNPLWRHWDDRHDTKEMIFHFANPTGIAAIVALSWFMVPVARQSPLLVALGTNPVHALHLHIWAGRVCLVGSVLHTVLWLAIYVDFNTDDTVTTFQVVMRTLFPPKKCVQYAFPKFLTGGNSSLLMSTQEAIHRNGHGGDHGLSEPKWHPIWVGQRWDNLKMVEANELRSLHKGDSNHGGNECYGYWRNFTGLISVTALVLLFVLSLNSIRRWNYRFFYLWHIILGTTMLFFAIVHWSHMSSYLLPTILYYVACTTPTIVQMAASYFIDGGSCLLETKFLA…
Corethron-pennatum-L29A3-20140214|7662_1	MTMGVRVRFNQSLHFFAVFLTAVFFIWYAVYLILGSTDLGRGYYKDLGKQRFTEGKDYKGGILVETLSYPLFLAGSFTTLLLVAPSVPGRGQVYLNRFLNPSWLLCFYRNTRTRFTRSKNKYGGDPDYNWLSFWIVGVPSLLYAAARVHRHLIDDEAVFHELHADLANDFGKLGVVAMAWFLIPVSRHSAILTACGWDPIAAVRLHIWGGYLAVFGGLFHGVYWMVNWWMQGERMLSMIFPPKECFSPETYYDFDGLGTVCRSENTYCDCHGLFVNLIGIAIGVFFIILTITSLHWVRRNFYKVFYIAHIIFGTLIMFGLVMHWKRMILYICPSIFYYCASTLPTLVQAAKSYVQGGTVISHAEHIPDSGDCVEICLLLDPAAFPDSVTALQTTSTQYV…
Corethron-pennatum-L29A3-20140214|9581_1	XIVENKQAAPYVRICVPEISLLWHPFTVATTPHDKDNKLKILFRRYGYFTTTLINRLKEQKRPLPIILVDGYYFGPDWVTAALHHDEVLIVAGGIGI
Corethron-pennatum-L29A3-20140214|9960_1	GYASVGAAAVHGAYWIGTQRCRGVSVPDLQGIWIGRGDNGFKALIASFGCWERDASMWDLYGTYGEDDEARTCHSFFINFCGAVAVTSFLLLTLTSLHWVRRHHYRLFYYCHVTFVTVSLFALLMHWKRIVFTCAPPSSTAVQALASRRRRGTAVVATTHLADSVWYVKLCLAAAPAAHRALSATPLRHVRICVPELSPLWYPFTVYSAPHNDATIRILFRQYGSFTWGVAARLCEARRPVVLVDGYHGNMGRLGAAMQHNAIILVAGAIAFYGLHVTYRLIALQSSENLX
Corethron-pennatum-L29A3-20140214|12486_1	PSLLYYAASVTPAAVQALASFKRGGTAVVRATHLPESGGCVELCLAATPAAQQALSAAPLRHVRLCVPALSPLWHPFTVCAAPHDDTTVRLLFRQYGTFTTKLAARLHEVRRPVVLVDGYHGDTGRLETALQHDAVIMVAGGIGVVSYLSLVAQLHAHLGRAECRTQYVVLHWMCRDGGLVRHVAAHYLVPIIGGDAEHGDGGREDAVPIQVVVHHTGRAPRTETLPGAHGSHGALRPYVEHVGGGTPFVPAAFSPGSRTTVLQNIPYFLVFAAISWYGLLVTYRLAALQSSENLWWSMLPIPAVLGVALAVSVPAVALQEHCRVRGARRRTPVCRGRGPCX
Corethron-pennatum-L29A3-20140214|14629_1	XLSRPGAGAVGVASGLASRLAARLPRLFAPLRRLRHVLCRGGGDPNYAALSLVLAVAPPVVYLGAKSYALWDAGFVRKSHGKLANNFGKAAVVAASWFLVPVSRHSVVTAACGWDPIHAVQIHIWAGYVSVGCAALHGTYWIVIFFAQGDNGFTALLPPLQCWARDASMWDLHGTYDGEGRTCYSFFINFCGAVAVLSFLLLTLTSLHWVRRHYYRLFYYCHVVFATVSLVALLMHWKRMIFYLCPSLLYYAASVTPAAVQALASRCRGGTTVVQATHLADSGGCVELCLAADPAAQRALSAAPLRHLRICVPELSLLWHPFTVCAMPGDDTTVRILFRQYGTFTRGLAARLQEVRRPVLLVDGYHGDTGRLEAAVQHDAILMVAGGIGIISYLSLVAQ…
Corethron-pennatum-L29A3-20140214|167741_1	XGLGEVCVSQNTYCDCHGLFVNLAGVAVLVSFVILTVTSLHWVRRNFYKVFYLTHVVFATLITFGLVMHWKRMILYICPSIFYYAASTLPTLMQAAKSYFQGGTRITGAQHIPDSGGCVEISLLLDRSTFPDATTSLHTTSTQYVRICVPEVSSLFHPFTVYSTPGDDDNLRIIFRCYGNFTYGLSDALLRPRRPKIIVDGFYSGADRLTQALGHDTVIMVAVAXXXXXXXXXIMVAGGIGIVSYMSMICLLNSVLTGLGGERGSHRTRRVVLHWICRDEGLIQYISNRHFSHVLQDCAGNPEGGGVLFQILCHHTTKGKLHGGEDADDSDGTDGTDGTGSFSSNEETQQAKNGGSAMVPAWFAPHKRMYQNTPSFLLHSFICWYSLRVTWQLYIADDD…
MMETSP1057-20121228|9831_1	TNWKAASSSNVTIFILLSTLLIIMCQQHDMHQMELHKPHSPPTILLTPHRRRKLALLITLQCLSIPQLYLYLSGSSAGRTIFRHAMDYLLPNADDNVKAGGLILVVFAVPLLVAGVACALLLNTSGDSEKNTQQLKQREHETASPNSVVNGEYHNLRTDSERISESTSLILLHEKESSGKYKSTFILKKAISNARQFALVFVVVPCLVFYACNICRHYELFLTSLYPNNTIETEDANIQIESHQSESNYNHPKANVPTLYRQLLQHVANDSAIMALVAMAYLLVPVSKQGPLLVRWSPVEVLVIHKWAGRLGIFGCALHGGLHLICGYWRWWNAWTQTEDRVHVHTTTVSSWYGYYLPPWSCWRSAMSFGDDAKDSEFGYGCYQETMPCQCYDFFLNLT…
MMETSP1057-20121228|78868_1	MTSNNNGTTRLQWLYNQIAILSITIALLNIIIFVIWGASSNGHDYYYKASKSTHFGKEDYKGWMPLHTLTIPFLGGITVANLLWVDVNSERYTFVHRRMPSVILRAYNRCFSWFTMRVNPYNCISFSLAFLPLCFYLYFSITRHMKPDISIDEKVEEIAKAFGMVSMLSMSIFFLVPVTRHGILTHSLPPEKMIRVHIWCGSIAIVTAVLHGVIFIYQWAKKGDVLEELFPRSECLTSKEYTSKDCQDSFKNLVGLLAVVCLTILGVFSLNWVRRLKYSLFYKAHILLGPLGLAFMVLHFHRMALYLSPSLLYYLAGNVPVLLKTVIHWRSGGVALSTVTDLSLDSSLVAMTFHLDDKTAAIYRSGSMVKISYLNVSALSHPFTMNLLKTATGTNEGLI…
MMETSP0017_2-20120614|2949_1	MRAIKHIGSAHKKKANDFGFLAVVAMSYFLIPVSRQSVIMEALGIGSGSAHATRLHVWAGIIALFGGLAHGLYYCWLWFIHENKSLDEIVPFPSDKCWRWDYGSPCRKKFVNLLGLSSGTIFLIMGSTSIWLVRRRFFRVFYFAHIGCSFILMFLLAMHYNKMILYLAPSLVYYFASNVPQWVEWIWKWIKGGTAIASFVEIPDSGGCVELSLRMPDQASSSLCGKFIRLAVPSISSKSHPFSCFVGYPPTELNLMFRCRGRFTKQLSKKLSKASSTDSISYPTVVVNGMRSGTNQWRHAMQHDTVVIFAGGVGIVTYISLLSFMASLSTPHDELENTEETCKAIRKRRKVCVHWACRDEGLIDYVSEKYIATLQELSRARTSNIEMKVVIHHTSTTPR…
MMETSP0017_2-20120614|17419_1	MRAIKHIGSAHKKKANDFGFLAVVAMSYFLIPVSRQSVIMEALGIGSGSAHATRLHVWAGIIALFGGLAHGLYYCWLWFIHENKSLDEIVPFPSDKCWRWDYGSPCRKKFVNLLGLSSGTIFLIMGSTSIWLVRRRFFRVFYFAHIGCSFILMFLLAMHYNKMILYLAPSLVYYFASNVPQWVEWIWKWIKGGTAIASFVEIPDSGGCVELSLRMPDQASSNLCGKFIRLAVPSISTKSHPFSCFVGYPPTELKLMFRCRGPFTKQLSKKLSKASSTDSISYPTVVVNGMRSGTNQWRHAMQHDTVVIFAGGVGIVTYISLLSFMASLSTPHDELENTEETCKAIRKRRKVCVHWACRDEGLIDYVSEKYIATLQELSRARTSNIEMKVVIHHTSTTPR…
MMETSP0017_2-20120614|30857_1	MRAIKHIGSAHKKKANDFGFLAVVAMSYFLIPVSRQSVIMEALGLAVLMPLNYTFGRESLEALGIGSGSAHATRLHVWAGIIALFGGLAHGLYYCWLWFIHENKSLDEIVPFPSDKCWRWDYGSPCRKKFVNLLGLSSGTIFLIMGSTSIWLVRRRFFRVFYFAHIGCSFILMFLLAMHYNKMILYLAPSLVYYFASNVPQWVEWIWKWIKGGTAIASFVEIPDSGGCVELSLRMPDQASSNLCGKFIRLAVPSISTKSHPFSCFVGYPPTELKLMFRCRGPFTKQLSKKLSKASSTDSISYPTVVVNGMRSGTNQWRHAMQHDTVVIFAGGVGIVTYISLLSFMASLSTPHDELENTEETCKAIRKRRKVCVHWACRDEGLIDYVSEKYIATLQELSR…
MMETSP1058-20130122|14716_1	MNSLSISSNSSTGAKTSTPSSSSSPLRTNTWLQLLNKLSYLVSIIGILWYCILLSKGKLLLWGMPLFIAATVCKLLSNSPRYYYNTNDSNSNSNKRSKNRHKKNKGIQYDDWSSGKSSRARRMIVPMTCYHRTKNDIQQNTFLKKLVSIYKWTWRTLTNDNHYNVLFLSTFIVIVPCAIYFANKIQSHLTDFREAGEGINHKKLANDFGKLGSAGLTFLLIPVSKFSPLISALKLSEVHMIRMHICAGCVVLFGGITHGLYYTFIWIKLNGDGYADVFPLGNCWHGGYDKSCYSKFVNLLGITCGISFVVLGVSSLYWVRRKFYRLFYYLHVVISVIVLFALVMHYNKAIYFIAPSFLYYTASNLPVHVESLIKWWRQRRDGGIQVSKVVCIPDSGGCV…
Ditylum-brightwellii-GSO103-20131123|5105_1	MKLSIETWSMIRYGLVFLTWSGVTLNYYFFSYSIHHNRHRFEPPHGGDSRAEFDHQDHEHEEDCNDCHFDPHGGGHEEGHNEHPRHGRGAFELDLSRPGFFLYGLALPLLLLTLMSLFWNSATEQIKTNREGSNLSHSSSAITNSTKSSKGDVNVKKWTLIWFLLPLLYIMLEGSLASYMPHSQGHPTNMNWNIYVRICMSFMSTSGYAATWALSLFLIPVTKHSPILDWLRVTPVQALAFHRIAGWTSLWNSIFHGFLHLRHLMDVLNPGRLRSWHEQLKILLIPSSWECLGTQHLLQVFWGRQDPMKGSSEAEANQCWLALVNATGMISVLAFVLLAITSIPKVRRYWYSLFYYVHIPMAWIMLVMAIWHYPTCALILIPNIIYYLSFNVPVFITQT…
Ditylum-brightwellii-GSO103-20131123|15916_1	WDIFPSSKCWSQNGLIEGHGNCSKQFVNLTGVICGLCFVGLSVTSLWWIRRNYYRFFYICHVVFSALLLYGLLMHYRKMVLYLSPSLVYYFSSCIPALLQAYVSWMKEGSRITDIVHIPGSRGCVELSLQLDQRQRLEESLFGKYVRICVPDISKVWHPFTVYNNRDDPNNIKLTFRCTGPFTRKLSKRLSLSKSSSEILTPEIIVDGYHGVDDRLSKAIDHEKVVIVAGGV
Ditylum-brightwellii-GSO104-20131105|646_1	XSSSSSSSKIPHPLDDKVMDIANTFAYTALLSLTYLPYIPTSRHSILRSILFSETNTIKLLTLHVWCTRICVLGVLIHGTMHMYRWSILANEHLWYMLIPSRGCWKMALLGHPETAKHDDDRSLSGKMVSFVLDRMLHGDGEDEDEDHDEYYSLAPKCHDSETECTCYDIFRNFTGFLALMGLLLMATSSLNSIRRTYHLFFYAIHVISGPLVLIMMILHWNRMVLFLSPGILYYLACTVPSKVYWFWKKKVGASVKIVSVRDISNLDSSSSANGGEGEFADDEDYEGLDDNRKCVSLVFEVSSDTMREYSPGQYVRLCAPEIESFGSHPFTVNRVPSFSSDDEDDEDGNNNAVSAEQSNVGKMEITFRCAGPFTKKLRHGLLQQQNELASDEVNTNPS…
Ditylum-brightwellii-GSO105-20130911|7430_1	MKLSIETWSMIRYGLVFLTWSGVTLNYYFFSYSIHHNRHRFEPPHGGDSRAEFDHQDHEHEEDCNDCHFDPHGGGHEEGHNEHPRHGRGAFELDLSRPGFFLYGLALPLLLLTLMSLFWNSATEQIKTNREGSNLSHSSSAITNSTKSSKGDVNVKKWTLIWFLLPLLYIMLEGSLASYMPHSQGHPTNMNWNIYVRICMSFMSTSGYAATWALSLFLIPVTKHSPILDWLRVTPVQALAFHRIAGWTSLWNSIFHGFLHLRHLMDVLNPGRLRSWHEQLKILLIPSSWECLGTQHLLQVFWGRQDPMKGSSEAEANQCWLALVNATGMISVLAFVLLAITSIPKVRRYWYSLFYYVHIPMAWIMLVMAIWHYPTCALILIPNIIYYLSFNVPVFITQT…
Ditylum-brightwellii-GSO105-20130911|22288_1	LQAYVSWMKEGSRITDIVHIPGSRGCVELSLQLDQRQRLEESLFGKYVRICVPDISKVWHPFTVYNNRDDPNNIKLTFRCTGPFTRKLSKRLSLSKSSSEILTPEIIVDGYHGVDDRLSKAIDHEKVVIVAGGVGIVSYISLLNSLCSATRSTGCSESPFRIKSLVIHWICRDEGLIRHFLNHYLKFENEEFRNVSFQMFIHHTSESSNDNTYAEEWTDHQELSSRGKPLVPYFLSGGRAKLMKNVVTATVFSLLTWGNFRIISYYYNNVQNKAGVLTRTYVLAAIFFYSAVISAFGFVVLHMISWHSEDSAIQMEKRENFKKDFCSVMSTDTSLDDLSSLEELEKQSKACEIQHLKGRPNFERDTFNAPDTGVFVCGPASLLQLVRDCCISGKCAMYQE
Ditylum-brightwellii-GSO105-20130911|136441_1	EVVEQSSHEVHDNGDECTRFLRFLHEGEEHHDHCCRRFLHEHEEEEEEESHSDDGSSDDHDDDCHFRFLHEGHHDDDDDMKDCCTRILHEGHDHDDESSSSSSKIPHPLDDKVMDIANTFAYTALLSLTYLPYIPTSRHSILRSILFSETNTIKLLTLHVWCTRICVLGVLIHGTMHMYRWSILANEHLWYMLIPSRGCWKMALLGHPETADHDDDRSLSGKMVSFVLDRMLHGDGEDEDEDHDEYYSLAPKCHDSETECTCYDIFRNFTGFLALMGLLLMATSSLNSIRRTYHLFFYAIHVISGPLVLIMMILHWNRMVLFLSPGILYYLACTVPSKVYWFWKKKVGASVKIVSVRDISNLDSSSSANGGEGEFADDEDYEGLDDNRKCVSLVFEVSS…
MMETSP1062-20121207|7613_1	MDLVNILLVLIPITVYAVTKVCGHMSENDFDINRIPHKHIANDFGKISAFAMSAFLVPVARHSILLKCLGLDPRHGLRVHIFSGYIAVVTGLIHGLYWISIWAFIEKKEFWDIFPSSKCWSQNGLIEGHGNCSKQFVNLTGVICGLCFVGLSVTSLWWIRRNYYRFFYICHVVFSALLLYGLLMHYRKMVLYLSPSLVYYFSSCIPALLQAYVSWMKEGSRITDIVHIPGSRGCVELSLQLDQRQRLEESLFGKYVRICVPDISKVWHPFTVYNNRDDPNNIKLTFRCTGPFTRKLSKRLSLSKSSSEILTPEIIVDGYHGVDDRLSKAIDHEKVVIVAGGVGIVSYISLLNSLCSATRSTGCSESPFRIKSLVIHWICRDEGLIRHFLNHYLKFENEE…
MMETSP1062-20121207|8109_1	NTFAYTALLSLTYLPYIPTSRHSILRSILFSETNTIKLLTLHVWCTRICVLGVLIHGTMHMYRWSILANEHLWYMLIPSRGCWKMALLGHPETAEHDDDRSLSGKMVSFVLDRMLHGDGDDEDEDHDEYYSLAPKCHDSETECTCYDIFRNFTGFLALMGLLLMATSSLNSIRRTYHLFFYAIHVISGPLVLIMMILHWNRMVLFLSPGILYYLACTVPSKVYWFWKKKVGASVKIVSVRDISNLDSSSSANGGEGEFADDEDYEGLDDNRKCVSLVFEVSSDTMREYSPGQYVRLCXXXIXXXXXHXXTVNRXXXXSXXXXXXGXHXXTVXXXXXXLXXMEITFRCAGPFTKKLRHGLLQQQNELASDEVNTNPSPPVMLLMDGFFGNEDGISDGGGL…
MMETSP1062-20121207|8327_1	MKLSIETWSMIRYGLVFLTWSGVTLNYYFFSYSIHHNRHRFEPPHGGDTRAEFDHQDHEHEEDCNDCHFDPHGGGHEEGHNEHPRHGRGAFELDLSRPGFFLYGLALPLLLLTLMSLFWNSATEQIKTNREGSNLSHSSSAITNSTKSSKGDVNVKKWTLIWFLLPLLYIMLEGSLASYMPHSQGHPTNMNWNIYVRICMSFMSTSGYAATWALSLFLIPVTKHSPILDWLRVTPVQALAFHRIAGWTSLWNSIFHGFLHLRHLMDVLNPGRLRSWHEQLKILLIPSSWECLGTQHLLQVFWGRQDPMKGSSEAEANQCWLALVNATGMISVLAFVLLAITSIPKVRRYWYSLFYYVHIPMAWIMLVMAIWHYPTCALILIPNIIYYLSFNVPVFITQT…
MMETSP1062-20121207|24534_1	MKLSIETWSMIRYGLVFLTWSGVTLNYYFFSYSIHHNRHRFEPPHGGDTRAEFDHQDHEHEEDCNDCHFDPHGGGHEEGHNEHPRHGRGAFELDLSRPGFFLYGLALPLLLLTLMSLFWNSATEQIKTNREGSNLSHSSSAITNSTKSSKGDVNVKKWTLIWFLLPLLYIMLEGSLASYMPHSQGHPTNMNWNIYVRICMSFMSTSGYAATWALSLFLIPVTKHSPILDWLRVTPVQALAFHRIAGWTSLWNSIFHGFLHLRHLMDVLNPGRLRSWHEQLKILLIPSSWECLGTQHLLQVFWGRQDPMKGSSEAEANQCWLALVNATGMISVLAFVLLAITSIPKVRRYWYSLFYYVHIPMAWIMLVMAIWHYPTCALILIPNIIYYLSFNVPVFITQT…
MMETSP1062-20121207|29280_1	XSSSSSKIPHPLDDKVMDIANTFAYTALLSLTYLPYIPTSRHSILRSILFSETNTIKLLTLHVWCTRICVLGVLIHGTMHMYRWSILANEHLWYMLIPSRGCWKMALLGHPETAEHDDDRSLSGKMVSFVLDRMLHGDGDDEDEDHDEYYSLAPKCHDSETECTCYDIFRNFTGFLALMGLLLMATSSLKIRRTYHLFFYAIHVISGPLVLIMMILHWNRMVLFLSPGILYYLACTVPSKVYWFWKKKVGASVKIVSVRDISNLDSSSSANGGEGEFADDEDYEGLDEDDEDGNXNAVSAEQSNVGKMEITFRCAGPFTKKLRHGLLQQQNELASDEVNTNPSPPVMLLMDGFFGNEDGISDGGGLLSKLLQHESVVLIAGGVGITPYLSLLADVGATL…
MMETSP1063-20121207|3175_1	XHHDDDMKDCCTRFLHEGHDHDDESSSSSSFKIPHPLDDKVMDIANTFAYTALLSLTYLPYIPTSRHSILRSILFSETNTIKLLTLHVWCTRICVLGVLIHGTMHMYRWSVLANEHLWYMLIPSRGCWKMALLGHPETAEHDDDRSLSGKMVSFVLDRMLHGDGDDEDEDHDEYYSLAPKCHDSETECTCYDIFRNFTGFLALMGLLLMATSSLNSIRRTYHLFFYAIHVILGPLVLIMMILHWNRMVLFLSPGILYYLACTVPSKVYWFWKKKVGASVKIVSVRDISNLDSSSSANGGEGEFADDEDYEGLDDNRKCVSLVFEVSSDTMREYSPGQYVRLCAPEIESFGSHPFTVNRVPSFSSDDEDDEDGNNNAVSAEQSNVGKMEITFRCAGPFTK…
MMETSP1063-20121207|14167_1	MDLVNILLVLIPITVYAVTKVCGHMSENDFDINRIPHKHIANDFGKISAFAMSAFLVPVARHSILLKCLGLDPRHGLRVHIFSGYIAVVTGLIHGLYWISIWAFIEKKEFWDIFPSSKCWSQNGLIEGHGNCSKQFVNLTGVICGLCFVGLSVTSLWWIRRNYYRFFYICHVVFSALLLYGLLMHYRKMVLYLSPSLVYYFSSCIPALLQAYVSWMKEGSRITDIVHIPGSRGCVELSLQLDQRQRLEESLFGKYVRICVPDISKVWHPFTVYNNRDDPNNIKLTFRCTGPFTRKLSKRLSLSKSSSEILTPEIIVDGYHGVDDRLSKAIDHEKVVIVAGGVGIVSYISLLNSLCSATRSTGCSESPFRIKSLVIHWICRDEGLIRHFLNHYLKFENEE…
MMETSP1063-20121207|17880_1	MSLTTTTLTCQNAIVKLISYVCLIWWLVYLILGGSDFGHDFYNDLSKKIFSDKKAGVPLLVIAXPLFTSASIALLLKPSSTSSPSFTKKSTKKSSISMNFLSFLLVGLPCXIYCISSIQRHVVKYEVVEQSSHEVHDNDDDECTRFLRFLHEGEEHHDHCCRRFLHEHEEEEEEESHSDDGSSDDHDDDCHFRFLHEGHHDDDMKDCCTRFLHEGHDHDDESSSSSSFKIPHPLDDKVMDIANTFAYTALLSLTYLPYIPTSRHSILRSILFSETNTIKLLTLHVWCTRICVLGVLIHGTMHMYRWSILANEHLWYMLIPSRGCWKMALLGHPETAEHDDDRSLSGKMVSFVLDRMLHGDGDDEDEDHDEYYSLAPKCHDSETECTCYDIFRNFTGFLA…
Durinskia-baltica-CSIRO_CS-38-20140214|229567_1	XNDLIEPPCSHVFWNWTGLVAAFFFTVLWATSLDWVRRRNYRLFYWSHVICGTMMLLTTILHMRFYALYLLPSSTYYLASTMPTLIQALASRFRGGVKITKVTAVPDSGGCVEVQVETNKFANAELDKEPCLFVKLCVPKISLIWHPFTVYKHPSDPSXGRFRGGVKITKVTAVPDSGGCVEVLVETNKFANAELDKEPCLFVKLCVPKISLIWHPFTVYKHPSDPSTVRFLFRPVGPFTKQLAKLLTSPIRPVTMMDGFYRGADRAEQALQHDCVTIVTGGVAITPFLSMIPSLLARIRHQSELNNDVTTRRIIVHWACREQGLINFVLERYLKDIMDYARTVSCEGFRFEVKIYLTGIAGKTLDTTHSESGSGEAASSENEEVDQSKQQDVNSIPDV…
Eutreptiella-gymnastica_like-CCMP1594-20140214|14075_1	XFFSSACFGPGHYDQLPCAEGAGPVARGLAGGVHADLPHPRRPSVVELAPAGHRPDRGARGPPSGGPAGDLVDGLGAGLKGRRNAPQPRPPWQVPARPLAGGGRGPVCGLVRVPPPRAQRLGLRGGGRQRVRGAGARGAGGAAAPVDHSAALCGALGHPFEAAVALHRWLGRAVVACYGAHGLVWCTVSLAEGAWFVPPASCWHKTEFDGDCWRGYLMLTGLCAVSVLVALALLSRETVRRAAYRTFYFSHVALAPLLFLTAALHYRKISLWLAPSLVLHLSARLPALLSALVRHSPVRARSLALVRGAERPVLQLEFPLTALPHAPAPGQWVRVACPTVSRMIWHPLTVAHCTATSFVVYLRMCPRPDSWSHLLRLSAELTDPAASVRDVQRFRFRFQ…
Extubocellulus-spinifer-CCMP396-20140214|125895_1	MAISNRIAATVALCCSAWSLAYVVYSSSPRGHAWYSSLAKRWFDDYKGGVPIITLALPLLIMGSFSAICVVGRPSSAAASAAASYQHYIYAPRCWPLAIPCMLHRRIKRVLSRSNFDMVSFIFVVIPCLIYFVSGIYRHLYGHDLSREKQIKEVSNAGGQMAMIALSFFLVPVARHSVLLDLMGWQQEKAIRIHIWSGRMCILGVSFHGLGHMLRWYVINEKVIYMLLPETGCWRYHNEEYETTKCTSCNCYDLFRNFTGLVAFVSLLVIGFSSLCYIRRARYKTFYTLHLILGPASLLFSILHWNRMVLFICPSMLYYVATTVPVLVRLFRSRTNENGIKIVSATELSNPTSTGFTRMRSCVCLTFEVDDEAARQFSAGKYLKLSVPAISRISHPFTV…
Extubocellulus-spinifer-CCMP396-20140214|212509_1	XHMLRWYVINEKVIYMLLPETGCWRYHNEEYETTKCTSCNCYDLFRNFTGLVAFVSLLVIGFSSLCYIRRARYKTFYTLHLILGPASLLFSILHWNRMVLFICPSMLYYVATTVPVLVRLFRSRTNENGIKIVSATELSNPTSTGFTRMRSCVCLTFEVDDEAARQFSAGKYLKLSVPAISRISHPFTVNKGVGTKGRNQMQIIFRVTGPFTRALADMLLTPRQTNSSKGSTILAPLAVMDGFYGQKNLAEKVCSHDVAVIVAGGVGITPYLSLLSELCSIRQRTAEASLGDIQQIREIQFHWICRDEALMDYVKREFILPAFHAGTGGSTAPTIRFVIHSTSRDTADDAAVRRYSGTECTDDEFCLDDPRTLTLASGGLPYSPSRFAVASTTTMRGNL…
Fragilariopsis-kerguelensis-L26_C5-20130909|2619_1	MSLTLFRILRLATPTAVVATILFISYVVMICDSRYFYKSDNNPLDALCHPIYGSIFPESTHQGFPMWPSAILLTILLLLIPIFIMVFPNSVAVTPLNHHPGDGLLKDRKVQASRFEKLCVILTKGDPVIWFWALILILGPITIVLLVVSTDESDNNGLDLWIRRFANVTGYCATISLSFFMVPVAKQSPLLVAIGWSPIHALGLHVWAGRICWVMTYIHAILYILKFGFYPRHDKDTDTEDTGRFIWSDVAIALFPMGGCWAPESLWAFKEDSHCYRQWRNFTGVISALSLFLLIMTSWNKVRRWNYRFFYVSHIIFGSMMLLFAILHFYWIAIYVVPGLIYYLACSTPIVVQQFANYFLDRGTMLKRTRIISKSNGCLEMVFATTSMRHGYVIAPAYV…
Fragilariopsis-kerguelensis-L26_C5-20130909|3734_1	MEQPVTNDNVESVDTSSSKLEDSQAGNLPTGQYAAPHTGVDWHHLQHLMAKLVIILAYGWYCFYFILEYRPERGTESIAGQYEAPFQDHLSTLKNLWCPRDTRDSCIFTTNWIYPAFLGLTFITFFTRKQAIQPHQAGGKFALHGDMDFVLWSWIGLAMPLCIYFCYYMYYKWYTNEEEWNLSVEDGGWTDGEKLDKAAGTWANRFGDVAMIALSFFMIPASRHGPVLNLMGWHPYHACTIHMFAGWVSFWGSWLHFICYIIRYASSKYPTARNPICIETQGGWPGYRWIFPPAMCFTYNKVPNYEWFNPETNTTDLIDPPCFRDCGKQINGFYGTIAILAFTILALTSMQVVRRYKYTVFYFSHIICAPIFIIFVVMHWKFIYYYLVPSACYYFATQA…
Fragilariopsis-kerguelensis-L26_C5-20130909|22702_1	MVYYLATTIPTVVQQYWSCQEEGVCIKNIKFVEDSGGCVEVTLPMPARQHQCFPAANDDEDNNNSILNCSPLSTPVYARICVPTLSLIWHPFSVMIKPKNTRDDRPIQLSFGSSSPPSSSSSSSTASLTHAEETEDRPTDPLRMNCDDLEGDYRCENRTEDDDYEVVILFRSIGPFTKSWAKSLLPTMARENEEEPTIGTTESPHHPNNLLLDGFYPGAFPIPKIMQRHDVLVLMAGGVGIVPFISVLQAWYHCRTQECNKKQRRQQGQVDSEQHEHDPTVNQRFVLPQKLVLYWSCREPGLVTHFLDHHLTFLWKSKEMHSNSSSRQFDDNSHNPSIQIFCHLTRGGGLERMLPPNNNEQAELQQPLLSDEPSSSLPSMMLLPFVDSSPRITKEEEEG…
Fragilariopsis-kerguelensis-L26_C5-20130909|28212_1	XQQWTIAKIFSPAPMDWLDEQVNRQGPQAKSIEHCVGFDFAVTDEAFRQFYPGMYGNICCPDSSMKSHPFSVTHVPGATDQLRIIFRVFGKWTDLLARSLIQLPCPGHQQEFLPIPKLMMDGWHGPNHLVGSTFDHDKSIIVTAGIGITAFLSMFTEMIEILCFNEDGMFIKMHDIQGVPLTKEFSLHWMCRDENLIKYITDEYFQPLMDRARRKGGDNEDYQGVRCHIHIHRTGPAGQKTINPSSLWKSFRNKTERGVTEIEYGLLGTFGVPWQPYRFSFGRWDNLWQHIPSILMFNAILWCSYFFFIRV
Fragilariopsis-kerguelensis-L26_C5-20130909|31959_1	LKEMMGSSSFVNLAIIVTVSTCLLLSSAAFLCESHLRFISHHSHSSQDEDGSSSMADTMCLTWALWMRQVMSHILHEDDASSSNVVGTNRKTEGLFVLGVAFPFFLASTTVYVFSLLQKKKKKKKGNNEHEQSRLFSSNAQNKHQGSSKLWTLGDPPVQWWSFLVLFLPTTLICADVLWHAPEKNSRMNNNSSSIASFLMQYGMLLANPFGVAASISLSFFLVPVARGSYTIEWESGLWSWSPMHALVFHRMAGWSSAFFTGLHASVFCALYIMSGVKYHHQAPLAALWSALVPGRECWPSWFPWLWPSHASASFVGCLSRDKLLLLHSRNRTIEDCLESEQHEHEHEHEHAEAMSRQQCYGNWRNFMGTISALAFLVLCLTSLPVVRRHFYSLFYKTH…
Fragilariopsis-kerguelensis-L26_C5-20130909|43953_1	XQQCYGNWRNFMGTISALAFLVLCLTSLPVVRRHFYSLFYKTHIVAGSMMLVFAILHFETVLMYLFPSMVYYLATTIPTVVQQYWSCQEEGVCIKNIKFVEDSGGCVEVTLPMPARQHQCFPAANDDEDNNNSILNCSPLSTPVYARICVPTLSLIWHPFSVMIKPKNTTRDDRPIQLFGSSSPPSSSSSTASLTHDEEAEDRPTDPLRMNCDDLEGDCRCENRTEDDDYEVVILFRSIGPFTKSWAKSLLPTMARENEEEPTIGTTESPHHPNNLLLDGFYPGAFPIPKIMQRHDVLFLMAGGVGIVPFISVLQAWYHCRTQEYQKEQRRQQVDSEQHEHDPTVNQRFVLPQKLVLYWSCREPGLVTHFLDHHLTFLWKSKEMHSNSSSQFDDDSHHP…
Fragilariopsis-kerguelensis-L26_C5-20130909|44479_1	RQSPKPNKLTESKTEQWKRQEEAHKAKRSLLARIFSPDSIDWLDEQLNRRGPQDKSIEHCVSFDFMVSEEGFEQFYPGMYGNIWCPDSSMKSHPFSVTHVPGRTDQLRIIFRVFGKWTDLLARSLIQLPSERGFQQSDLPIPKIMMDGWHGPDHLVGSALNHDKVTIVTAGIGITAFLSMFTELIEVLCFRKDGLFVTMDEIEGEPITTQFELHWSCRDENLIKYITDEYFQPLIEESERYGGVMTGTADYKGVRCLIHIHRTGEAGAKTLNPTSLWKSFRDPTERGLTDLDFGVMGTFGTAWVPYRFSFGRYESFYKHIPSVIVFTTCLWCGWAGAQQMGFWLGPNVFGFPEVLRNFIRGLFFLPIVAFSFAIAWLAHVVMDWTRNVEASSEHARRGS…
Fragilariopsis-kerguelensis-L26_C5-20130909|349818_1	XRTIEDCLESEQHEHEHEHEHAEAMSRQQCYGNWRNFMGTISALAFLVLCLTSLPVVRRHFYSLFYKTHIVAGSMMLVFAILHFETVLMYLFPSMVYYLATTIPTVVQQYWSCQEEGVCIKNIKFVEDSGGCVEVTLPMPARQHQCFPAANDDEDNNNSILNCSPLSTPVYARICVPTLSLIWHPFSVMIKPKNTRDDRPIQLFGSSSPPSSSSSTASLTHDEEAEDRPTDPLRMNCDDLEGDYRCENRTEDDDYEVVILFRSIGPFTKSWAKSLLPTMARENEEEPTIGTTESPHHPNNLLLDGFYPGAFPIPKIMQRHDVLVLMAGGVGIVPFISVLQAWYHCRTQECNKKQRRQQGQVDSEQHEHDPTVNQRFVLPQKLVLYWSCREPGLVTHFLD…
Fragilariopsis-kerguelensis-L2_C3-20140214|132696_1	MSLTLFRILRLATPTAVVATILFISYVVMICDSRYFYKSDNNPLDALCHPIYGSIFPESTHQGFPMWPSAILLTIFLLLIPIFIMVFPNSVAVTPLNHHPGDGLLKDRKVQASRFEKLCVILTKGDPVIWFWALILILGPITIVLLVVSTDESDNNGLDLWIRRFANVTGYCATISLSFFMVPVAKQSPLLVAIGWSPIHALGLHVWAGRICWVMTYIHAILYILKFGFYPRHDKDTDTEDTGRFIWSDVAIALFPMGGCWAPESLWAFKEDSHCYRQWRNFTGVISALSLFSLIMTSWNKVRRWNYRFFYVSHIIFGSMMLLFAILHFYWIAIYVVPGLIYYLACSTPIVVQQFANYFLDRGTILKRTRIISKSNGCLEMVFATTSMRHGYVIAPAYV…
Fragilariopsis-kerguelensis-L2_C3-20140214|282170_1	MDIPCRQSPKPNKLTESKTEQWKRQEEAHKAKRSLLARIFSPDSIDWLDEQLNRRGPQDKSIEHCVSFDFMVSEEGFEQFYPGMYGNIWCPDSSMKSHPFSVTHVPGRTDQLRIIFRVFGKWTDLLARSLIQLPSERGFQQSDLPIPKIMMDGWHGPDHLVGSALNHDKVTIVTAGIGITAFLSMFTELIEVLCFRKDGLFVTMDEIEGEPITTQFELHWSCRDENLIKYITDEYFQPLIEESERYGGVMTGTADYKGVRCLIHIHRTGEAGAKTLNPTSLWKSFRDPTERGLTDLDFGVMGTFGTAWVPYRFSFGRYESFYKHIPSVIVFTTCLWCGWAGAQQMGFWLGPNVFGFPEVLRNFIRGLFFLPIVAFSFAIAWLAHVVMDWTRNVEASSEH…
MMETSP0009_2-20130614|87645_1	XKVESIKLIEPSPPPSSGTVAYDRYCVAITFEATLAAVQKYRSGQYIKLRVPSISKVISHPFTVNRVPSSPNQLRVIFRATGKFTHQLVKVLTSSVQEEGVKPPVIQMSGYFGTQLRLDQVLKHDVVAIVAGGIGITPYLSLLEDVVEVLCSQNGENVTEQIHVHWMCRDEELIRYVSEEFFTPLCKTTSAHRDFRIRIIVHKTSGGGSDGEVQRPFRDSKEDDEDSANDNLVVEDGVQIQSTRRTFPTSADDTSLPFQTPVFASGFGHSWFYNLPSMIAFCTIAWLGYWLIYLLYVTNHASKEITHRWTFVAAIPVVSLVAAFVLMLVLRFCKIEPKDARIHQGILWSKVDEDQQQNGEREPGQKVDGEDDDTEETGLEGAGLEMPELGANATLTILE…
MMETSP0009_2-20130614|88718_1	PFVERIATLAVAATAFWSLFYVIVGGTTFGKQLYGGMASATFAGNDKAGIPMLVFVLPILIVGSVATLASILPRRRTESRSRGLLETHAQKPLPPLFPPEKCPSWTQRWIRSWQDGDLPLNRIGVCFILLXXXXXXXXXXXXXXMFHSPPMHWYLMASCHRKVYGKIQSSDDQVVHIANSFGTTASVALTILLLPVAKHSSLLKLCQWDPASAVRLHIWSGRVVIFGSFIHGGMHMMLWQRNGESLLNMILPPLGCWLNDDTSCYPRFRNFTGFVGGVALLVLAVSALNWVRRKCYRAFYLTHVLAAPVALCMVVLHYNRAIFYVAPSLLFYMGTVIPVKMESWWKREGTRIHSVELLQQSPASRQEDRRTCRPCVALTFEATPSAVQKYRAGQYVDLK…
MMETSP1362-20130617|8985_1	MTSLLLLWSLGYVLYSGSTQGKEFYKDIASGITGDGKAGVPVINLALPLLLAGSLCSIFLVESSVQVSIPFSRSWSANKLSRMLTGGDLDLWYFNVVFLLIPCTVYVLSVIYRHFHNGLKSTDKYLMEGANSFGMMAEVAMAFFLVPVSKGFNPLLVVFGLDPIYATKIHIWAGRIGAFGVIVHGVGHCLRWFLDEELTVLGEIWPPQSCWNGVASKYCYNYFRNLTGIISGIAFSGILMTSLEFIRRRYYRVFYACHMIFMPIVFGAAIMHHPRLIFYLCPGILYYFATSMPMIMQLIANYSKGGTRLLSVKHIPYSGNCVEMCFEADAFVAQNKAAQYVRLRIPQVALAEASHPFTIVPSPADPTSLRIIFRETGKFTKELSRQLASTWYRERLVFL…
MMETSP0322-20121206|2187_1	MRAFISDPHLSNRVALISSSLLMLWCLGYVLFSGTTGGKSWYQQHQFMFHERKGGIPMNHLALPVAIASCICALFVKHAPVSTPSSPFSRSSNLQRWFITYVRGGDIKLKGVNVAFIVIPSIVYVFAVNYRHFHGKWESMDSDKKLKEGANSFGMMAEVCMAFLLIPVTKGMNPLLRAFGLNHVNANQIHIWLGRLSLLGVVIHGVGHSLRWIKDNDVTLYDSIFPSKYCWSQMNNQECYNVFRNFTGTLSGVFFVAVAASSINFVRRKSYRVFYLMHMILSPMVLITGIMHHPRIVLYFSPGVLYYLSSSIPLHVKTLIDQYLNRGTRLLAYKHIPYSGGCIELRFDSEAFLASKKASQFIRMSVPGVSAPLEAYHPFTVVPSPSDPNSIRIILRATG…
MMETSP0321-20121206|4233_1	GILYYFATSMPVIAQLIANYRKGGTRLLSVKHIPYSGNCVEMCFEADAFVAQNKAAQFVRLRVPQVALAEASHPFTIVPSPADPTSLRIIFRESGKFTKELSRQLASTRYRERLVFLLDGIYSGPDRLQQALHHDSVVMVAGGIGITPFISLMFSLFSYLDQPSTAFAGEKVIPMTNSVTLHWVCRDEGLIQHVVTNYFSQLFSDGSLGSNISRRDFPTFRIIIHHTSPELVQGSGSDVSRVPVLACFTIDDEDDKGDESPSPQSEERAPDDQIESEVVVCNQSGVKFETAHFAPCRQSVVGNLPSFVLFSSIGFLTLMVLWRHYESEILPNKYSTSVRVWGLLIALLLSVLLSIAAEVLFGPHLSSFQDFIGRWRNKSANADSLDVQLSQMDAARVSS…
MMETSP1360-20130828|75845_1	DGVSSSSSLPSFVGGACKICVPEISSIWHPFSMVADPVNGDLMLLLRVMGPFTKALTTRLMEQPSTSDDRTNTELVNPPTVLVDGIYPAECQWHSRSLDHDVVLLVAGGVGIVPFITLFHELHSTICSSSSPNNMFRLKHVVLHWYCRDEGLVRFVLKEYMSWFVNGGDNHASSVEDNGVVSRGDCHNRHRDGDSNEGRVRFEVVVHVTSRQDDSYILDVLEVTKEDDVYCGDTENKTVKFEEGYEGRSGWKEAFFVPQSDMRSNVVRAVLFGLIVGTSLGLHWWHYTEHVGVEAMLFPRVYVVVLIMVVIMVFGGLITGVDRLNSHLMQKQATTFSSESTHLKAETSFPTYSQDHKHPPPLPSGFVGSNNVEKVLKISGGRPLLANVIGDVVQAENPG…
MMETSP1070-20121207|12818_1	XFYKVHVVAGPASLLFAILHWNRMILFLCPGILFYVASTVPVLVRLMRSFLLENGVKVVSATDLSCLNTTTSDGTMRSCMSIVFEVDGEAARQYRPGQYVKLSVPSISAISHPFTVNRVMTRRKQGHQMRIIFRATGQFTRSLSKMVLDPSATGTSVSEGTILAPHMVMDGFYGQSNLVEKVLGYDVAVIVAGGVGVTPYMSLLSDLSSPEDAEGTADDSSLGLGDANPKQSXELHWICRDLALIDYVKKEYFAPLTSGGSGKGHSRSIRVVIHFTGRELSNSNGTDAATPDYSGTADIPAPQSQEGQTVRLGSGGLPFSPTRFSAGHTMSILGNLPFFLSSSAISWVGLVSIWFIYNNCTSKGEIMSRSYGVLVLVPISLIIGLLSNVVLDKLDAENS…
MMETSP0014_2-20120614|7727_1	MVVATVATAVAKTAVVACMLWVLIMPLIGGSSWGKHVLSNWASNSIFDDKKAGVPMLMLCVPILTAGTIATLFASTKTTATTTASTSSTSSSSSNNNNPRWYTVVLIFVPCIVYMLSSLRRHLKNLEEMSTDEIIMESANVFGMASVVVMSWLLIPVVVTTGGGGDGGPIGKLLQHGWNLCCCYCCCSAREIIPSWWDPMTFIQQFHMWSGRIVVVASLVHGIMHSIRYLIQSPNVFWSYMFPPVQCWTNPQSYQPEICEDEDVTEDGTNECSCYDHFVPFTGWVAGFGLLMIGLSSLYRVRRKQFVVFATLHYLMSPIVIIMICIHYNKAVLYVSGGTLYYLACNAPRWVEQWWKNSTILTSSSCRQTNVSRNVALVSIERIDPDPSHWDRPCLAITM…
MMETSP0014_2-20120614|20694_1	MAIAIATVATAVAKTAVVACMLWVLIMPLIGGSSWGKHVLSNWASGSIFDDKKAGVPMLMLCFPILTAGTIATLFATTKTTTTTTTASTSSTTTSNKSRFYRGSSNNNNNNPRWYTVVLIFVPCIVYMVSSLRRHLKNLEEMSTDEIIMESANVFGMVSVIVMSWLLIPVVVTTGGGGSGSGSDGGPVGKLLQRGWNLCCCYCCSREMIPPWWDPMTFIQQFHMWSGRIVVVASLVHGIMHSIRYLIQSPKVFWSYMFPPVQCWTNPQSYQPEICEDEDITEDGTNECTCYDHFVPFTGWVAGFGLLVIGLSSLYRVRRKQFVVFATLHYFMSPIVIIMICIHYNKAVLYVSGGTLYYLACNAPRWVERWWNNSTILTSSCRRNYISRNVALVSIDRIN…
MMETSP0014_2-20120614|24760_1	XFWRTLMTMVVATVATAVAKTAVVACMLWVLIMPLIGGSSWGKHVLSNWASNSIFDDKKAGVPMLMLCVPILTAGTIATLFASTKTTATTTASTSSTSSSSSNNNNPRWYTVVLIFVPCIVYMLSSLRRHLKNLEEMSTDEIIMESANVFGMVSVIVMSWLLIPVVVTTGGGGSGSGSDGGPVGKLLQRGWNLCCCYCCSREMIPPWWDPMTFIQQFHMWSGRIVVVASLVHGIMHSIRYLIQSPKVFWSYMFPPVQCWTNPQSYQPEICEDEDITEDGTNECTCYDHFVPFTGWVAGFGLLVIGLSSLYRVRRKQFVVFATLHYFMSPIVIIMICIHYNKAVLYVSGGTLYYLACNAPRWVERWWNNSTILTSSCRRNYISRNVALVSIDRINPDPSH…
contig_11066_11_1866-NitzIllumina	PLTGTISADSLEDCFQELFGWTHDADKLNASNETGMNVTIASFSNTTSSSNSVATLCHRESNCTCSSRLVNFTGFLALLTMTIIAVTSFNWVRRNYYAFFNRVHVIVSPIFFLIMAVHFRFIMIYIGGGMLYYLACSVPVWVEHFFQTPVQLVSIDEITSIRNSSRPLISLTFALTPTAKAQYRPGQYVSLLVPSISPISHPFTVNLLPDDILGDNESQQPPPATNVNDNRNHQICRMRIMFRATGPFTLALYSKLTSPTAAADPLQTAIYLNGFHGPSYRIEQALAHDSLLIVGGGVGIAPYLSLLDSLTVSSLPDSAANSSCADGIFGTAPRVFIQVHWVCRERQLVEFIRKETINKLVAASSACRVEVVIHDTSETTTTKGSDADKFISLGDHNLE…
contig_25415_1_2522-NitzIllumina	LSILHSFAVVKLEVHPISFFEVFSISLYVGSMETREGTCSQMKEEDELLNANNVICGLTDASQKIDPVLKGKLLIQQEXIMTVSHQTVLRLAAYWGTAIAGCWSLPSFYAYGAIDVASRLLILASLSALVVTSTPLPVWRTSWINKFFGCIKKFKQQPTDQDGGILIKKNQFAVGEINFNILSIFLIVLPLFAYFIASVDRRLINPGEPVSAERKMLTIANTSGIVGILALAFFLVPVTRHSILLVAMGWSPIHALRIHIWAGFTSFFFIFVHATLYMVDWWAFNDRPVWDQIVPDKECLSWDPPGKEGLPRSCRNQWYNITGIFAFLFFIILVVSSLNWFRRRYYRLFYIFHVVFGTAMLFTAILHWRPLVTYVLPSVVYYLASTVPTIAQAFASRFR…
contig_9938_105_2159-NitzIllumina	RLRFLMGRDRNSNFDMYAVLCLVLPCTIYTVSGIQRHLSHLEIEPSLSLWTMHHYFRQNFQDNQVVGAILKAVGNTLGMTVMVVLPFLLIPVSKHGPLLKLFGWSPARAIRLHLWCGRVMIFGSILHGAAHLLRWKYVLGEEVRSVLIPPRQCWSWSEQQRQEGDTSITLTTCHNVNTSCTCYNHFLYWTGTLALVALLFILVSSCAWVRRSSYRLFYFCHILLAPIFILMILLHFDLGILYVSPSILYYLATSLPVWQERSRQMGVQVDKVEILGTANDMKRVCVSLTIAATPDTISVYRPGMYTNLYVPSLSKVAHPFTLNRVLGRDDQLRILFRVVGPFTTALAKQLQQGIIPRMYLDDFHGCPKRLELVSIQYDATVLVAGGIGVTPFLSLLTDL…
MMETSP0015_2-20120614|2891_1	MDPIIGSSVPWSAIXYGLVFLTWGVVTCSYYSFSHSIHHLSFNHFNSSEHGGGXNSSYTPHGNGGGGDGYHEGNXSHSESHGGXDEHGHGGSFDRFHDKYDSLFLYGLALPIVLLTLLTLIWNPSTRVTKANAVNAAAKNNDEKKNKENKSPGEVNVQKWTIIWFVLPLFLVMLDGSQGHHSQGKDFGWDLYIRICMSLMSPSGYAATWSLSLFLIPVTRHSPILDWLRVTPVQALAFHRVSGWVGFWNSVLHGFLHLRHLMXVLNPGHLRPWQEQLKILLVPSSWGCIATQDPLKVFFGEQESLDGDGKEGRQCWLALVNATGMISVVAYLLLAITSLPRVRRYSYTLFYRVHIPAAWTMLFTAIWHYPTCALILIPNIIYYLSFHIPVYVTQAFEYY…
MMETSP0015_2-20120614|16597_1	VMHVWCGRTAILGVAVHGAMHMYRWAGLLGEDLLGVLVPPSGCWGSGLVPTTEHDEHELEHLDGDGHQSEPHEDEVDGGGHRYGIRFLHEGHDHGHDEHSYGCRRGLVSRLLRTLHEGHDHSDDHDHDHDDDNEACTAFQPSCVSPHTDCTCYHHFRNFTGLVALIFLLVILLSSLGPVRRKSFRLFYLIHMLSAPVVLIAAVMHYHRMVLYVSPSLLYYAACSIPNWVQAWFGRAKDGGVKIVSIREIPSATAGGETRQVVDLTLEATSEALRRYRPGQYLRVCVPSISSVWHPFTTNRVYVEGRPRGDKIRLLFRSYGPFTRSLAKELLQLGAQQSTMDDESSPSSRPPLLLADGFHGPTDRLSQALGHDVVIIVAGGIGITPYLSLLHELRSALAR…
MMETSP0015_2-20120614|39178_1	XGNNSSYTPHGNGGGGDGYHEGNHSHSESHGGHDEHGHGGSFDRFHDKYDSLFLYGLALPIVLLTLLTLIWNPSTRVTKANAVNAAAKNNDEKKNKENKSPGEVNVQKWTIIWFVLPLFLVMLDGSQGHHSQGKDFGWDLYIRICMSLMSPSGYAATWSLSLFLIPVTRHSPILDWLRVTPVQALAFHRVSGWVGFWNSVLHGFLHLRHLMDVQNPGHLRPWQEQLKILLVPSSWGCIATQDPLKVFFGEQESLDGDGKEGRQCWLALVNATGMISVVAYLLLAITSLPRVRRYSYTLFYRVHIPAAWTMLFTAIWHYPTCALILIPNIIYYLSFHIPVYVTQAFEYYKNLRRRSPLVEANLIPGGSIELILATSNDEDHCRHENIFVRLSHPSVSKLS…
MMETSP0160_2-20130417|2486_1	XWGLVSHHGNYHDMGDGKDEQHGGHDGRSLHEGHHDDDHSGCRRGLIERMLHGDHSPEDDNGCGCRRLHGGHDNEGAEVACQLYQPTCVNPETECTCYHHFRNFTGLVAFLFLVVILLSSLGSVRRSRFSLFYNLHMISGPIVLFAAVLHYNRMILYICSGMLYYVSTAVPNWVQSWLCRLKDGGVRVTSAKEIPGSRQHCVAMTFEASPEALSQFRPGQYVRLCAPSISSVWHPFTVNIVPGQSGRMRILFRATGPFTKNLSEELQQCQKGGKTVVPTILIDGFHGPQMRVADALRHDVVALVAGGIGITPYLSLLRELGMALASSEGCTKSVILHWVCRDAKLIQFIKNEYLSPLINEFGGIGDGAFRVIVHSTCGDGTYSDSSEDNVTGGKDEGGN…
MMETSP0160_2-20130417|83881_1	XRLPRVLGKRWKLARPRWLRTNRGDVDFDAASFWFILVPLLCYLGGNLHRHISDRDSVSADKFTSKIANAFGVTAVVALSMFLVPVSRRGPILDLLGWCAASAVRLHIWAGRIGILGXXXXXXXXXXXDQAGWVALLVPPMECWTGQGGNEDKLECPGDLKGCTCYHRSRNFTGLLSLVTMLVIALSSLSVVRRCSYRVFYAIHIIAGPLSLIMAVLHWNKMIFYLCPGIIYYLASSSPLLLGLFENRLKGGVKVQSVTELPCFSDEGDEVDPCIVLDIAASSACMAKYQPGQYLRLSVPGLSFESHPFTANVRLGKDNARKEGCVRVIFRAVGPFTRGLARELLPADESAQVSHTIRAPVKCSLIADGFHGPRHRLDQALSHDVVIMVAGGIGITPYL…
MMETSP0052_2-20121109|1727_1	MGFLCWLPSRRTAIPYLKAFCWLGAFCSVVPFWFFFWISPTRFASLYSADLIHFYLKLPIFYKWVPAGHRKWFLAAGPTVAMILWQFVCTVSIAFFGGLLLAIELYEIRGRYRGPGHKLLTASENDDDSFSDAVSNGTNASKSSMSSGSSDWTVLIRRSRVMRIVRRVLFYQLPPSRFWFWFCDGFTVLDLLLVLSWFMFHLMAIRELTLNRYDYYARRHVPSPPPKMKSPPGLYPPKPPSPPPIPPTAAGLALIKAYKRDLFNYLNYSIMEMAGSIIRWDILVLFYPVSRSNFLHWLTGSDFSTLVRYHRWMGYGCILVCTIHGIMALGYYDYNGGWANVKANMTFQMNDDYNNAAGWMILVTVAPWIRRNQFRVFHYAHILFAFTFILFAFMHVDNI…
Proboscia-alata-PI_D3-20140214|4000_1	MPIIQRLDKGVLSGLLNRLTKRPNIAEVASIILKLSIYFFTTISIFQFYCTAGKKDIATCQSLQQVILDIGTVVFGDEFELKHGEQLMVTLSLSTLFASLAAFLLVAMENPRKRRSAAVFSQSKSPFITKNTDNDSDNNGVLRKIQTFFSNLFNRIVVFLSTGGGDPKLWPYLWVMLILPTFQKTAYRMYEKFPTDKSDIIRDLANPSGISAVIALSWFMVPVSRQSPLLVALGVNPILALKFHIWAGRLCLFFSVIHTLCYLLMYEYGRADDVTVEEELVKVLIPSWDCWKGKGEFCYGTFRNFTGLVSVGALILLTITSLNVIRRNYYKFFYISHIILGTLMLVFAIAHWGAMQFYILPSLIYYLACTAPVVIQSLASYFIDGGCRILTTTFIADSG…
Proboscia-alata-PI_D3-20140214|17862_1	XSTRFSKGEVNVWKWTMICFLLPLLYVTYDASHQRYSRGSGGDQDLMNLDWWNSWWNSFCMSLMSTSGYGACWALSAFLIPVTKHSPILDWLHVTPIQALGFHKVAGWTGLWYSMSHGYLHLRHLMGVLFRGSDIPPWYERLWILLVPSSFACIGNQNPLASVMGQDHLDDHQCWLALVNATGMISVLAYILLAITSHPRVRRYSYTLFYSVHIPSAWIMLFTAIWHYPTCALVLIPNIIYYLSFNIPVYVTQAIDHWSKKNNSPLVEANLIQDGTIELIIATNPRDRSRHGSRFLKISHPAISAVSHPFSVFSRQDLLDAGVRNDTPLTTLSILFKPVGPFTKELAKTLFPDHHYLYEENTPEAPLSLQIHGGEGDLELPSNKDKLSSFIKAKISKTQ…
Pseudo_nitzschia-australis-10249_10_AB-20140214|769_1	XIDPPPECRPILGWSKDKEDANANKNGSSDGHRYLFRLLAEEEDESSQHARSFCYGYYRNFNGAIAILAFSLLVLSSLAVVRRRNYRLFYVSHLLSATVFVLTMVFHMKRIVIYLMPSLLLYFSTTIPTLVQAAVCAVRDGGVRIEDYRVLQSSLTSSSLSSENITDKNCGCAELTFSLDKATSMAVASSKYDDSRAGVITHRPKSVKICVPSISLLWYPFTIIETNSEARVCRVRGNDGNENRTNNDDHDNHDDGMIQYTILFGTVGYFTKTLWKRMKNVEDFSKAIKESDSSSTVNDYGDNEVDEFIDEDEDVVQNLQLEASRCKMPLILVDGIYSGASDWIKSALTHDTVVIAAGGTGVTPFLTFVPKLIRVLTQTISAVSSGTMENLGIEGGVSG…
Pseudo_nitzschia-fradulenta-WWA7-20140214|18318_1	XTGLAAVVGLVLIGVSSLQKVRRKNYATFATLHYALAPLTFLTICIHYNKAILYASGSLLYYLASNIPSWIDGILQRQPFLGAQANVKVLAVEKLESHNSNNNQPQRPCVALTIEASEATTRHFVPGTYVNMLVPAISRVSHPFTVNRVPGQSEQLRIVFRATGPFTRALERRLFFRSSTTTVPLISSSHEEDDAKDVRNHDASTDYRPSLAIPRLYLDGYYGSGRLASHVFGHDVSVVVAAGIGITPYLSLLSEPTPDLGNIVVSDGLMTTPNGDEFGASEQQQQQPRRIVLHWICRDRSLIEYCRREYFSGEKNLERETEQHSLKIIVHKTGGDDTPDADEPGATNAGANFLRTDSVDTSFYGGVPFEPSVGSVGGTIGGGLRFFVAFSVLSWGGLW…
MMETSP1061-20121228|76924_1	LFSIFSRRNYYRSKLRRSCSPFDYCGSVVRRRLKVQDQQSLLTFLFIFFPCLVYVISSMGRKLRLDMSIDTALSKSGNIFGMLAVVVLSCLFIPVSRKGPIGMLFEWDSIQVVNYHMWGGRIIIIAGVVHGMEHTIRYMLQGKDVWKAFFYPPLVAGRILGLXXXXXXXXXWKNPRTYKPEICDKAEENEEGCSCYDHFLPITGLVAFVGLVLIGLSSQYKIRRNNFATFAKLHYTLTPLTFLAICIHYNKAILYASGSLLYYLASNFPSWIESFLSRRQIFGLESNVKILTAEKLRSYGDSNNSGLQQRPCIALTIAASETAVHKCLPGAFVYLSIPGISKISHPFTVSRVSAETKQIRIIFRVTGQFTRAFEKALFSLPSTTTAPLILGEGGDETGS…
Pyramimonas-parkeae-CCMP726-20131001|130317_1	VSNDIVRCTQAVMGCSNLICGCWQTVVRAPARLRILLVRLTIVLSAVWMSSFYITIQAPSGHTGWSNEVAAAWITETPEDPHGYMLKCKAFVPYVGLVIPGMLAAGVAVLLTPAPRRHLPLAPPTPANRLLARLQSVKFAQASILALHVAYLVAATVRHSQSDAPTDKFLFKFANACGILAVMDLGLVAVPATKQSRLLAPLGLSYEQALGIHHQLGQLSIALLSVHALLHCVAARHLNIMLPPATCWTTNEVAKSEECGEGECTCYDYWSNFCGLVALLALYLLGVTALEWVRRRFYRLFWRAHVACAPLALVFAVMHWHKVTLYLVPSLAFYTASKWPALLHTLRKPLLTSKSLAPVPRSGNVLELQVFRAAKFKKFEAGQWVRVQVPQISRLHWHP…
MMETSP0789-20121207|14801_1	MNTSTSTQHLLQRKKQSERHETLRTLSFVSAIVGFIVFVPLLIYGVYPHFAYPVLIASSICVLTHVPPLPLLTSNTTNTSEKKKNLKEKKKSFLQKFRHITKNTLDKLRGDLFMTSLCILTIVIPMWCYGVVQVMPYFPFTNIPSFFSNDFPHHKKLAKIAGKFSVMSMSFFLIPVSRHSIILQALQLDPVHAITIHMIAGEVTFYSALGHGIYYTVIYFFIEQKRNLLKVMIPSTQECFNNNIINNDDDEYNMINTNDYDMTCVETTKNFLGCLSLLFLTILTVTSIPHIRRAYYWIFFYCHVIFGILLTCIVHQSKFVLLSGKCCAYVYGDEARSKKQENNNIQNGVEIVSVKHISDSGNCVQVSVSTTNNHNMNTSSPSTQYGLSPLGLQHVKICV…
MMETSP0789-20121207|26661_1	MNTSTSTQHLLQRKKQSERHETLRTLSFVSAIVGFIVFVPLLIYGVYPHFAYPVLIASSICVLTHVPPLPLLTSNTTNTSEKKKNLKEKKKSFLQKFRHITKNTLDKLRGDLFMTSLCILTIVIPMWCYGVVQVMPYFPFTNIPSFFSNDFPHHKKLAKIAGKFSVMSMSFFLIPVSRHSIILQALQLDPVHAITIHMIAGEVTFYSALGHGIYYTVIYFFIEQKRNLLKVMIPSTQECFNNNIINNDDDEYNMINTNDYDMTCVETTKNFLGCLSLLFLTILTVTSIPHIRRAYXVLYISPSLCYYLASVVPTFMEMRLDQKSRSNNNIQNGVEIVSVKHISDSGNCVQVSVSTTNNHNMNTSSPSTQYGLSPLGLQHVKICVPSYSKLMWHPFTVYK…
MMETSP0013_2-20120614|1822_1	XIIAGVAHGLYYTWIWIVMDGYTYRDXFPGAECFQKGYDKHCHTKFVNLLGIINGVGFVILGCTALWWVRRHYFNIFYYXHIVLAIALLFGLVMHYNKMIWFIAPSLLSYVASNVPVAFESLYKWSKGGVGISKVVCIXDSRGCVELTIATATRNDYSGEEARGGCEQQQRQRAIGKYVRLTVPEISSKSHXFTAFCDPRHPQDVKILFRPIGAFTTQLSKRLQSLVTSPELTPSELTVSNDTXQCPKMXVNGVSTSSDMLGQAMKHDIIVIVAGGVGIVPYIXLLAALRDIDVERXFNNDGEQHHIQKTRHIHVHWVARDEG
MMETSP0013_2-20120614|6532_1	XPATAVLKWEKREQQREAAANIKKKCHFIPGLLSSLASRHKEVDPMDDKSRNRRLALLTVASGYSITLLYLLYGGTSQGKHWFRNIVPHDSNGGALLLIVFTLPLFIANTAALILLKDGAAATGYNETKESNLHTNRRAHQTSCYVKIQYTMRRILASSRLFTVAFVIVPCVAFFLCSAQRHYSSAMGTYPMQTDSSIDNINKTALLEDNDDYNYQIAAWRWKLVHHISNCSAIVGLIAFSHLLIPASKHSPLIVLLNWTPQEALIMHKYAGRLAICGVVLHGFGHLMHAYWRWWSLFVSDYDIIAESNVLQSRNWMEKSFWRGLIPPMECWQQKFRSNNSTEIDFGPGCINNDVSCSCLDFWINFTGLLGLIALMVLMVGSLNHIRRNHYKVFYVVHI…
MMETSP0013_2-20120614|15777_1	XPATAVLKWEKREQQREAAANIKKKCHFIPGLLSSLASRHKEVDPMDDKSRNRRLALLTVASGYSITLLYLLYGGTSQGKHWFRNIVPHDSNGGALLLIVFTLPLFIANTAALILLKDGAAATGYNETKESNLHTNRRAHQTSCYVKIQYTMRRILASSRLFTVAFVIVPCVAFFLCSAQRHYSSAMGTYPMQTDSSIDNINKTALLEDNDDYNYQIAAWRWKLVHHISNCSAIVGLIAFSHLLIPASKHSPLIVLLNWTPQEALIMHKYAGRLAICGVVLHGFGHLMHAYWRWWSLFVSDYDIIAESNVLQSRNWMEKSFWRGLIPPMECWQQKFRSNNSTEIDFGPGCINNDVSCSCLDFWINFTGLLGLIALMVLMVGSLNHIRRNHYKVFYVAHI…
MMETSP0013_2-20120614|20396_1	XPATAVLKWEKREQQREAAANIKKKCHFIPGLLSSLASRHKEVDPMDDKSRNRRLALLTVASGYSITLLYLLYGGTSQGKHWFRNIVPHDSNGGALLLIVFTLPLFIANTAALILLKDGAAATGYNETKESNLHTNRRAHQTSCYVKIQYTMRRILASSRLFTVAFVIVPCVAFFLCSAQRHYSSAMGTYPMQTDSSIDNINKTALLEDNDDYNYQIAAWRWKLVHHISNCSAIVGLIAFSHLLIPASKHSPLIVLLNWTPQEALIMHKYAGRLAICGVVLHGFGHLMHAYWRWWSLFVSDYDIIAESNVLQSRNWMEKSFWRGLIPPMEFXXXXXXXXXSNVLQSRNWMEKSFWRGLIPPMECWQQKFRSNNSTEIDFGPGCINNDVSCSCLDFWINF…
MMETSP0013_2-20120614|25247_1	XPATAVLKWEKREQQREAAANIKKKCHFIPGLLSSLASRHKEVDPMDDKSRNRRLALLTVASGYSITLLYLLYGGTSQGKHWFRNIVPHDSNGGALLLIVFTLPLFIANTAALILLKDGAAATGYNETKESNLHTNRRAHQTSCYVKIQYTMRRILASSRLFTVAFVIVPCVAFFLCSAQRHYSSAMGTYPMQTDSSIDNINKTALLEDNDDYNYQIAAWRWKLVHHISNCSAIVGLIAFSHLLIPASKHSPLIVLLNWTPQEALIMHKYAGRLAICGVVLHGFGHLMHAYWRWWSLFVSDYDIIAESNVLQSRNWMEKSFWRGLIPPMECWQQKFRSNNSTEIDFGPGCINNDVSCSCLDFWINFTGLLGLIALMVLMVGSLNHIRRNHYKVFYVAHI…
MMETSP0013_2-20120614|29309_1	XPATAVLKWEKREQQREAAANIKKKCHFIPGLLSSLASRHKEVDPMDDKSRNRRLALLTVASGYSITLLYLLYGGTSQGKHWFRNIVPHDSNGGALLLIVFTLPLFIANTAALILLKDGAAATGYNETKESNLHTNRRAHQTSCYVKIQYTMRRILASSRLFTVAFVIVPCVAFFLCSAQRHYSSAMGTYPMQTDSSIDNINKTALLEDNDDYNYQIAAWRWKLVHHISNCSAIVGLIAFSHLLIPASKHSPLIVLLNWTPQEALIMHKYAGRLAICGVVLHGFGHLMHAYWRWWSLFVSDYDIIAESNVLQSRNWMEKSFWRGLIPPMECWQQKFRSNNSTEIDFGPGCINNDVSCSCLDFWINFTGLLGLIALMVLMVGSLNHIRRNHYKVFYVAHI…
MMETSP0013_2-20120614|37271_1	XPATAVLKWEKREQQREAAANIKKKCHFIPGLLSSLASRHKEVDPMDDKSRNRRLALLTVASGYSITLLYLLYGGTSQGKHWFRNIVPHDSNGGALLLIVFTLPLFIANTAALILLKDGAAATGYNETKESNLHTNRRAHQTSCYVKIQYTMRRILASSRLFTVAFVIVPCVAFFLCSAQRHYSSAMGTYPMQTDSSIDNINKTALLEDNDDYNYQIAAWRWKLVHHISNCSAIVGLIAFSHLLIPASKHSPLIVLLNWTPQEALIMHKYAGRLAICGVVLHGFGHLMHAYWRWWSLFVSDYDIIAESNVLQSRNWMEKSFWRGLIPPMEFVSDYDIIAESNVLQSRNWMEKSFWRGLIPPMECWQQKFRSNNSTEIDFGPGCINNDVSCSCLDFWINF…
MMETSP0013_2-20120614|37962_1	XPATAVLKWEKREQQREAAANIKKKCHFIPGLLSSLASRHKEVDPMDDKSRNRRLALLTVASGYSITLLYLLYGGTSQGKHWFRNIVPHDSNGGALLLIVFTLPLFIANTAALILLKDGAAATGYNETKESNLHTNRRAHQTSCYVKIQYTMRRILASSRLFTVAFVIVPCVAFFLCSAQRHYSSAMGTYPMQTDSSIDNINKTALLEDNDDYNYQIAAWRWKLVHHISNCSAIVGLIAFSHLLIPASKHSPLIVLLNWTPQEALIMHKYAGRLAICGVVLHGFGHLMHAYWRWWSLFVSDYDIIAESNVLQSRNWMEKSFWRGLIPPMECWQQKFRSNNSTEIDFGPGCINNDVSCSCLDFWINFTGLLGLIALMVLMVGSLNHIRRNHYKVFYVAHI…
Skeletonema-dohrnii-SkelB-20130926|113775_1	XLSRRQSKGSRIVSVSKIPCPSHQRPNGNVLSIEFEASQDAMNKFQPGSYCTLQIPSLSLVAHPFTVNIVPGHSNRLRILMRQIGPFTTHLVELLECKGQPEANQYIQEEKKECNTESQYNPTISLPIMHINVYGTSQRMAQLYHHDSALIVAGGIGITPYLSILTEIASSSQASSTLKSVVLHWICRDAALIRYVHEQYFAAILDKSNGSDQGGGVSIRIVTHFTGLDEHAYCHSDSLETVSYKLNTCDGTPVKSSAYSVSNTRTLVTFATIFCFGTAATMYCYTYLQSVEVVSTRILGLLAICIISIVISTISFMVSSRCQTEKVKYLPLSTNERYGSTSLSQKSQGGDYSYTNNTSGYEFNFKGRPSEDTLFSSLQGCENESIGLFLCGPPLMVKQ…
MMETSP0593-20130828|46203_1	XGISKVVCIPDSRGCVELTITAGASRNDDNSSCGEVEERSGCDQQLQQQLQLLRANTNASIHSGKYVRLTVPEISSKSHPFTAFCDPLHPQDVKILFRPIGAFTTQLSKRLEMLVTSPELTPSELTVSNDTRQCPKMLVNGVSTSSNILGQAMKHDYILIIAGGVGIVPYISLLSELRNIVDLEQQQQFEKNNGREQSHIEKTRHVHVHWVSRDEGLIRYIVANYLSALHCQKVNDSSNNLALTISVHHTNVNVREQRSSSMMSLSTNNHDETEDTLTEFMVPLETARSLLAASPTSLYEGSHQSLLQNILPAAAFASIVVGGLWIVKYCYENIQDKHVIETRPVSVIGIIVWSIVISISALALVKMTDTLSRVVVAYSKLESNESESLDDENGIGIEC…
MMETSP1040-20121108|625_1	XSSSKHQEEVPFYPRLAFFSCVRHKEVDPMDDKARNRRLALLTAASGYSITLLYLLYGGTSQGKHWFRNLIPHDSNGGALLLIVFTLPLFIANTAALILLNDGAAAAGDNETKESNLHTNTRAHQKSCYNKIQSTTRRILASSRLFTVAFVILPCVAFFLCSAQRHYSSAMGTYPMQTDSSIDNINKTALLEDNDDYNYQIAAWRWKLVHHISNCSAIVGLIAFSHLLIPVSKHSPLIVLVNWTPQEALIMHKYAGRLAICGVVVHGFGHLMHAYWRWWSLFVSDYGIIAESNVLQSSNWMEKSFWKGFIPPMQCWQQKFRSNNSTEIDFGPGCINNDDSCSCFDFWINFTGLFGLIALLVLMAGSLNHIRRNHYKVFYVVHIIAAPLFILASVLHYNR…
MMETSP1040-20121108|18084_1	XSSSKHQEEVPFYPRLAFFSCVRHKEVDPMDDKARNRRLALLTAASGYSITLLYLLYGGTSQGKHWFRNLIPHDSNGGALLLIVFTLPLFIANTAALILLNDGAAAAGDNETKESNLHTNTRAHQKSCYNKIQSTTRRILASSRLFTVAFVILPCVAFFLCSAQRHYSSAMGTYPMQTDSSIDNINKTALLEDNDDYNYQIAAWRWKLVHHISNCSAIVGLIAFSHLLIPVSKHSPLIVLVNWTPQEALIMHKYAGRLAICGVVVHGFGHLMHAYWRWWSLFVSDYGIIAESNVLQSSNWMEKSFWKGFIPPMQCWQQKFRSNNSTEIDFGPGCINNDDSCSCFDFWINFTGLFGLIALLVLMAGSLNHIRRNHYKVFYVVHIIAAPLFILASVLHYNR…
MMETSP1039-20121108|2750_1	XDDYNYQIAAWRWKLVHHISNCSAIVGLIAFSHLLIPVSKHSPLIVLVNWTPQEALIMHKYAGRLAICGVVVHGFGHLMHAYWRWWSLFVSDYGIIAESNVLQSSNWMEKSFWKGFIPPMQCWQQKFRSNNSTEIDFGPGCINNDDSCSCFDFWINFTGLFGLIALLVLMAGSLNHIRRNHYKVFYVVHIIAAPLFILASVLHYNRAIMYMCPSLLYYASQTVPVYVESWLSRRQSKGSRILSVSKIPCPSHQRPNGNVLSIEFEVSQDTMNKFQPGSYCTLQIPSLSMVAHPFTVNIVSGHSNRLRILMRQIGPFTTQLVELLECQGQPETNQYIQEEKKECNAESQYNSTISLPTMHINVYGTSQRMAQLYHHDSALIVAGGIGITPYLSMLTEIVS…
MMETSP0319-20121206|346_1	XSISKHKTSAAAQHDNRCTTSSSQSHLLPRSTHLNLMVLHPRCYRRVCQVELPHAAICKLTSVATSSRPRWQSHEDSNGSSSSSSFFNTHRQRLSSSCCSGGLLRSIYKSIAHRISNDNHQNNLYILSTAIILLPCIIFYIRRVVRHLSKLTDDGHYNXDELANDFGKLSAASLSFLLLPVXKHSALLSSLNLGEIXVVRMHIYAGTCAIXAGVAHGLYXTWIWIVMDEYTYRDVFPGAECFQKGYDKHCHTKFVNLLGIINGVGFVILGCTALWWVRRHYFNVFYYVHIVLAIALLFGLVMHYNKMIWFIAPSLLSYMASNVPVAFESLYKWSKGGVGISKVVCISDSRGCVELTIATTRIDYSGEEARGGCEQQQRQRAIGKYVRLTVPEISPKSHP…
MMETSP0319-20121206|2256_1	TWIWIVMDEYTYRDVFPGAECFQKGYDKHCHTKFVNLLGIINGVGFVILGCTALWWVRRHYFNVFYYVHIVLAIALLFGVSYALQQNDLVHCTEFVVLYGXASNVPVAFESLYKWSKGGVGISKVVCISDSRGCVELTIATTRIDYSGEEARGGCEQQQRQRAIGKYVRLTVPEISPKSHPFTAFCDPRHPEDVKILFRPIGAFTTQLSKRLQSLVTSPELTPSELTVSNDTXQCPKMIVNGVSTSSDMLGQAMKHDIIVIVAGGVGIVPYISLLAALRDIDVERXFNNDGEQHHIQKTRHIHVHWVARDEGLVRYIVENYFSLHREGANDSNSXIKISVHHTNEQTSSXSSSSNNDDSDTLTEFVVPPETARSLASPTSLXEESKRSLLHNVLPASVF…
MMETSP0319-20121206|9649_1	YRDVFPGAECFQKGYDKHCHTKFVNLLGIINGVGFVILGCTALWWVRRHYFNVFYYVHIVLAIALLFGLVMHYNKMIWFIAPSLLSYMASNVPVAFESLYKWSKGGVGISKVVCISDSRGCVELTIATTRIDYSGEEARGGCEQQQRQRAIGKYVRLTVPEISPKSHPFTAFCDPRHPEDVKILFRPIGAFTTQLSKRLQSLVTSPELTPSELTVSNDTRQCPKMIVNGVSTSSDMLGQAMKHDIIVIVAGGVGIVPYISLLAALRDIDVERQFNXDGEQHHIQKTRHIHVHWVARDEGLIRYIVENYFSLHRQGANDSNSAIKISVHHTNEQTSSMSSSSNNDESDTLTEFVVPPETARSLASPTSLFEGRKRSLLHNVIPASVFASIVFGGLWIVSY…
Skeletonema-marinoi-SkelA-20130924|101796_1	YRDVFPGAECFQKGYDKHCHTKFVNLLGIINGVGFVILGCTALWWVRRHYFNIFYYVHIVLAIALLFGLVMHYNKMIWFIAPSLLSYVASNVPVAFESLYKWSKGGVGISKVVCIPDSRGCVELTIAATTTRNDDSGEEARGGCEQQQRAIGKYVRLTVPEISSKMAFESLYKWSKGGVGISKVVCISDSRGCVELTIATTTRNDYSGEEARGGCEQQQRAIGKYVRLTVPEISSKSHPFTAFCDPLHPQDVKVLFRPIGAFTTQLSKRLQSLVTSPELTPSELTVSNDTRQCPKMLVNGVSTSSDLLGQAMKHDIIVVIAGGVGIVPYISLLAALRDIDVEQQLNDGEQHHIQKTRHIHVHWVARDEGLVRYIVENYFFSLHYQGANDSNSAIKISVH…
Skeletonema-menzelii-CCMP793-20130923|10548_1	MIRNRKVALLLAASGYSITLLYLLYGGTSPGKHWFRNLIPNDNNGGALLLIVFTLPLFIANTAALLLLKDGAASDGENETKASNLHADRGAHQKQTCYNKVQSMMRRILASSQSFTIAYIILPCVAFFLCSAQRHYLSAMETYPVQTHSNIDNINQTALLEENEDYTTKSRLGDGLFCNTYQLLVPVSKHSPLIVLLKWTPQEALVMHKYAGRLAICGVVVHGFGHLMHAYWRWWSLFISDYGIVSEPNVLQNKNWMEKSFWRGFIPPMECWQQYFGRDNSASSELDFGPGCINDDVSCSCLDFWINFTGMCGLIALLVLMAGSLNHIRRHYYKVFYIVHIIAAPLFMIFSVLHYHRAIMYLCPSLLYYASQTIPVYVESWLSRRKSKGSRIVSVSKIP…
Skeletonema-menzelii-CCMP793-20130923|104170_1	XFIAPSLLSYVASNVPLMIESFYKWSKGGVGVTKVVCIPDSRGCVELTIAAARNDRSGEELEQQQSAIGKYVRLTVPEISSKSHPFTAFSDPLHPQYVKILFRPIGTFTTQLSKRLETLVTLPEPTPSELTVSNDTRQCPKVLVNGVSTSSSDLLGQAMKHDNIIVIAGGVGIVPYISLLSELHNIDLEQSKNGGEQSHIQKTRQIRVHWVSRDEGLIKYIVENYFSLHCQEPGNSNLAITISVHHTSEQASSSSMSSANVNGESDTLTEFVVPLETARSLASEFVVPLQTARSLASPTSLYERSKRSLLQNIVPASVFASIVSGGLWIVTYCYENIQDKHVIETRPVSVIGIIVWSIVISIGSLALAKMTETLSRVVAYSKLESNECTDEENGIECGV…
MMETSP1352-20130426|3081_1	XCAVALAWMLCFPIFGGTSFGKSSFRRLSSIVLFTHAKNSVKGGAILITLVCPLLVAAALSALLFTRDDEKQRQRQQQQMQQRQRRRTSLLCRILPGWLLRCWRRPSVASNPSDGGEPNWHKQSCLFVLLPCAIYVAVSIHRHLGGGKMHMASTDSKLDHVGNSFGVMALIAGSMMLIPVSKQSPIVALWGWEPVSFTVVHIWAGRVFVIGAMLHGFFHISRWVWVADESLLRMIIPPHQCWATVDDGGEDRFRPTCHNETTACTCYNLFRNMTGFLAVSFMAILIVTSIDSVRRTSYALFYSCHVVAAPLALAMTIMHYNKAVLYLAPSLLYYLATTVPTWIESNARTVLGGKARSVHIVSATTLASGHGRPCVSLTVETDEHTWQSYYPGAFVKLRV…
MMETSP1352-20130426|44099_1	LAMGGLLVLMITALMRRRFYALFYACHILSTPIILITLMFHYDRAIVYLMPSILYYTASWLPNYMKQYRQAATFQNGGIRISSIERIMDTSSHNHSNTTRNKTKACCFAVSFQVTQDTLKNHYQPGMYIKLQVPSISSIAHPFTINKVSSSCSLPTTNDDAQQQLRIIFRVFGSFTKQLAKQISNNAETIPIMYIAENTFHHGVVPDMVQTSITQHDTIVCIAGGIGITPYLSYLHDLCHCILSTPNKNNDNGSXHQNRTGSSALDVSRHEFGKVHSKRVHTPXXXXXXXXXXXIQSEYIHPLEEMIHQHATTSQNPLQVQISIHSTSTVFSMRSAKRRSATYDPLQQQMDQQDMMLYEFDHDWPHCIAGRLGMPFQHAKSRHWASLIIIWISFVVFLK…
MMETSP1361-20130828|1528_1	MARAKSLSHGLRLATYWLTVLAFLISCTWYVVNPTENGWTNYIGVIGETLNGDLSVDYGRVGRHSTLVMPMLFVTTLCALFITTVALPFNRSSWVNKFFSFFRKFKLATAEEGNRMAKANQFLRGTGQLNFNYVGIVVAVIPSLINFVIYCAQTPKYYPADMEGATRDRFLFISLMFGWAGTVALAFFLIPVTRHSVLLAALGWSPIHALRIHVVTGWFAWWNIALHGLLFVVDWFVFNDSVVDAIGPPAPCWQWRNPSEAFDDDDEYVWWENCGYQFFNFTGIFAGLSFLILAATSINWFRRRNYRLFYILHVTFGTATLIASCFHWPGITTVIMPSLVYYLASTSPTLIQALASYRRGGHKIVKLLHLGPNGGHCVEVHVQVDPMTDAVLSREPCSY…
MMETSP1361-20130828|4848_1	XIMAFLYLWVSDEATSAYSDIIEPMLSGIKRDVGRNWALTAFSYLAPLIVASSVAALLMTSAKLPASKMNWVNKFFAAIRSFGKEEAEAGRSIAKKNQFALGQADFNVISFWLIFLPYVISGFGYMPFSLDYATIAAIDNGSNVTRAKLVSASSLCGWAGALTLSFFLIPVTRHSVLLASMGWSPVHALRIHIWAGHLSFLYVLIHTILLFFVFLAYDDIPVWRQFIPNANCFGRDANFAPHHADDDATPPLSPGEDCQWQYWNLTGIVAFIFFAVLWVSSIHYFRRRWYRLFYILHVVFGTLMLLATILHFGFTALYLAPSIAYYLASTFPTLIQALASRFRKGVKIVKVTTIADSGGCVEVHVATTADANALLDREPCQYVKLCVPKISIVWHPFTV…
MMETSP1361-20130828|36157_1	MAAMSLRLRRLAVATTTGCALWSLAYILFGGTASAKSWYAQLAATHFSDPKGGVPIVTLVLPLLLAASVATLFNVRVQPQPAQSSLCRSLYKSIQQQGDLNFNRTSFWFALLPLVIYLICNIHRHLHGQELGRDDAISEISNAFAVFALLAMSFFLIPVARINPLWTLLNWDPASAIRLHIWSGRIIIVGVLMHGCMHMYRWKTISGESIVRMLVPPAFCWTLQESDYQPTCNDPDTECSCYFHFRNLTGFLALVGLLVIGGTTFNSIRRRYYKVFYMTHVLAAPTVLLMAILHWRRSILYMAPSLLYYAATSIPMLTERVIKRRNPVGVKIVSVKYIVASRDIKARPCLSLTLAASDEAVMSFQPGQYVKLLAPEISNISHPFTINRVPGKLHELRII…
MMETSP0794_2-20130614|1418_1	FLSYITRKLYGHHDKELDWKLKEIGNGFAFMGVLGFSFYLIPVARHSVILDIFGWSQIHAVRLHIIAGRIGVFGGVIHGAFHMMRWYYAGESVWRMSTPDKACWEAWYVSDAEPICVNEDSDCGCYDLMRNFTGVLAGVALLVILGSSVGFVRRRWYRVFYGCHVVFGVLGIFGMVIHYNRLILYICPSLLYYATSTAPVLVQACASYFKGGTRLVQITHIPDSNNCVELCFDVSCAPDASQLLRKAACPYVKLCVPELSFIWHPFTVFPGPPIASPSSEDDGVTADSAVGNAASDTTVRILFRATGLFTFSFLERLLQCSPSPYHSTPPAPPPPIILMDGFYGKSGITDRIDQALKHDTVVMVAGGIGITPFLSLVPLLYHSMCDRNLLGYPTKRVTL…
MMETSP0800-20121206|11666_1	AGGGEEKEDHNCYFYWRNFCGVVSALAFTILVFTSWNFVRRWNYRFFYVSHIVTGFLMLGFAIFHIRYIGVYLIPGLLYYASCSLPVVVQQIISNYNKGIHLKRWRILPESNGCFELVFSREPLLPQNSVLPPPVPCYVRICVPEISLMWHPFTLPHDLNTNDDDNNELKLLIRTYGYFTTKLYQRLQQQPKSKPPVILVDGFYHGEDWVENALQFDVVYMVTGGIGVTPLLAMLQSLHRRLNNSNNTGDDDAVSFKKPKQVLFHWYCRDEGLVQHALKHYLSDLLLLLSSSSPQDNYNSNNDNDNMEDLCEIKIMIHYTARDSNDTTPFVLWQKEDNHSSDDDDDDDEETCAPTASVASSFASTGRFSMLSSATTSSSNNNNNNNHGVVVLDNNADIR…
MMETSP0800-20121206|29000_1	XTSWNFVRRWNYRFFYVSHIVTGFLMLGFAIFHIRYIGVYLIPGLLYYASCSLPVVVQQIISNYNKGIHLKRWRILPESNGCFELVFSREPLLPQNSVLPPPVPCYVRICVPEISLMWHPFTLPHDLNTNDDDNNELKLLIRTYGYFXNEITPAIATTAKGKXKLYQRLQQQPKSKPPVILVDGFYHGEDWVENALQFDVVYMVTGGIGVTPLLAMLQSLHRRLNNSNNTGDDDAVSFKKPKQVLFHWYCRDEGLVQHALKHYLSDLLLLLSSSSPQDNYNSNNDNDNMEDLCEIKIMIHYTARDSNDTTPFVLWQKEDNHSSDDDDDDDEETCAPTASVASSFASTGRFSMLSSATTSSSNNNNNNNHGVVVLDNNADIRMDTSTTTNTIVHNETRGA…
MMETSP1176-20130426|42239_1	XTFGFMALICLSYFLIPVARQSPILQFFDISPVAAVAVHIWSGRIVIVGVFLHGAFHVYRWKGLAGESILAMIVPPRQCWSLDEDNDFSPECIDEDTDCECYDILRNLTGVVAMILLVVIGVTSMNFMRRNHYRVFFITHILAGPAVLLITIIHWRKCMAYMAPSILYYIASSFPVMTENRKCLTQDGGIKVTRVERIQSRIQGGRQRQCMSLTVKATPAAVTMYEAGQYIKLXXXGQYIKLTVPAISTVSHPFTANRVPGSNDEFRILFRVMGKFTYKLCDLLGNAENGGKLPIVTLDGFHGPRKRVNQVLKHDVAVMVAGGIGITPYLSLLEEVHTMLATCESSVTKEVVLHWICREQELIDFVQKEYFEPLLSRPNAEGFNIRIIVHHTASTYSDE…
Thalassionema-nitzschioides-L26_B-20140214|16384_1	MLKKSKILASSNGCMELTFEKAPLRRGEVQVPAYVRICVPEISMMWHPFTIPYTDGEDMKELKLLVRRYGFFTSALYKRLQQNSKPAPTILVDGFYQGSDWLSHALKHDTVLLVSGGIGVTPMLPLLQLLHQHSKSTTKQRTELVSFHWFCRDEGLIRHVLNEYIKPILEKLEPLDDAETEDFTPYCHFQIIIHFTAREADDPEPFLISKRKDDDEAFLANNDISETENGTTSSNESFQDEPAFCLSQAVSSIRKKDSSDDPEKDITNTYQAQETTKGTAVKAASFSHFGDSRLVVFIGLLAFIAAYGIYLYWYIVEVREHNQRIFFRGYSMYAIMFFLLGAALVMECFRRNFRGCNFARDPSGCNLEEEYDLSVKSLRPCEQLPLSGRSGLDISVHLD…
Thalassiosira-antarctica-CCMP982-20140214|9203_1	EVHRWAYPLLGGASLCRLLSVAVGHRYITDASTWSDDGKASTSNAHAASLTEQQRGRGGGRMRLIRTAWERFTSKVSTLIPNTCILQRRWVIVIAAPIKRHIINDNHSSLRLLSTLTILLPTSIFFLHRVHRHLSSGGQFMHTSVANDFGKLSSACFCLLLVPVSNFTPLLRVFRMSDGHIVRMHIWGGTVAVVAAIIHGLYFVGIWIHGKRLTYEYLIPGRECYTRGYDFECGGKFVVLTGIICGSSMLFLGLTSIWRVRRNYYRVFYFVHVTLSVVMLFGLAMHDNQIVWYMAPSLLYYLASNMPVLVESLWKWIAHGGIRVVKVVPIPDSGGCVELTLKGVVSHADGRTSLAKDSCLDDNELHTIGKFCKLRVPSISSKNHPFTIFSHSTLSVGSN…
Thalassiosira-antarctica-CCMP982-20140214|12085_1	PWSTVRFASVFVAWGIITLSYYSFHHYVHHRHFHFTPHGNATSDGKGSGETHVEHAQRMLLEGHEEAGGNKDFVVGGPGVQKGHGGHEEVGHENGGGHEEHHGSSAHGGHGQHGGFDNFNGKDNIFFYGLAVPLMLLTVAGLIWNKNQLGCSHNNTSKKISRDTNLKSISDLKFSDTSSDTSSSSSSGSGSDNGSADGDNDDSTQDTAFSDPAPLAKARSWLARKNNNGGDVNVKKWTIIWFLVPMFLIIFDGMRSRSILHASADQKQRGWGLYIRICMSLLSPSGYAAAWPLALFLIPVTKHSPILDWLRVTPVQALGFHRICGWTSFWWSCTHGFLHLQHLMEVGNSQHIRTPMQQFKYLLIPEEIGQCFVTQNPWRVFWGEQVPYLGTEENSRQCW…
Thalassiosira-antarctica-CCMP982-20140214|16143_1	MKPSTPPQSPLSKNTTYQLQFQLNRLSSLVALIGIGWYCFLLSRGDYDTWALPLLIAAVVCKLLTTAPRCHYDGYHRGNASRGYSKNSNNNKSNNDSFREEEARSTILTTWYARIHQTPPLRNLTTIYHSLHRRLQNDNNHNLLLLSLTIIILPTLTYFLQKIMGHLSDSAAKGDGLNHKKLANDFGKLGSAAFSFLLLPVAKHSSLFAALRLSEVHIVRLHICAGCIVLFGGMVHGLYYTYIWIMIKEYSYRDVFPMEECWSGLWEREYDKECHSKLVNLLGIVSGISLLVLGTSSLYWVRRRYYRLFYSLHIVISIILLFGLVMHYNKMIWYMSPSLLYYLGQNVPICVESVFKWWRSRRRADNGGGVGGIRVEKVVCIPDSGGCVELSFSLNNSQE…
Thalassiosira-gravida-GMp14c1-20140214|12829_1	RTMMPAKDARSTIRFASVMIAWCIVTLSYYSFHHYVHHRRFHFTPSHGSSTNNGTTMDDKKGISGMGETHAEHGQRLLLEGYVVDEEVDTTVGVNNSLVQEGPPTQKAHEQHEHGDHEGKVNDNDEAQQHHDVSASGAHGSSSSSSSSAHGHGHGGHGCCNWFNGKDNLFFYGLAFPLVLLTVAGLIWGKNKVSHGPSKTISRDIDLKTISDLQLVDTSSDTGSSSSDSDSGSTGGDGITRDTVLATRDNPQGQNTLAKKTRNWLATKNNNGGDINVKKWTILWFLLPAFLITFDGMRARNILHASEDQKERGANLYMRVCGSLLSPSGYAAAWPLALFLVPVTKHSPVLDWMRVTPVQALGYHRICGWVSFWWSCAHGFLHLQHSMGGGNSGERVAWT…
Thalassiosira-gravida-GMp14c1-20140214|12928_1	MMPAKDSRSAIRFASVMIAWCIITLSYYSFHHYIHHRRFHFTPSHSNNGNGATIDGKKGSMGESHAEHGQRLLLEGHVDEEATATVSVNNSFVVQDLARKAHEHGGHEGKENGGDEAQHHDVSASGEHASSSSSTHGGHGQHGRIGFNGKDNIFFYGLALPLVLLTVAGLIWEKNKVSHGPSKTISRDINLKSISDLQLSDASSDTGSSSSDSDTGSTDGDGITRNTALAAQEKLRGQSILVKTRNWLASKNNNGGDVNVKKWTIIWFLVPMFLITIDGMRSRNILHASEDQKRRGWNLYIRICMSLLSPSGYAAAWPLALFLIPVTKHSPILDWIRVTPVQALAYHRICGWVSFWWSCAHGFLHLQHLMEVGNSQHVRTPLQQFKYLLIPDDIGKCFV…
Thalassiosira-gravida-GMp14c1-20140214|80806_1	MNPCFQRLLNRLSSLVALIGITRFCILCSLGEYDTWAMPLLMSASICKLLTTTTTTTTMAPKYHNSNKMDVVKYESQTNITMMTTWYQRSIQYLSQSTPIRTLTSLIHTLHRKLDNDTRHNAIFLSTILVIAPCTIYFLSKVAPLLSPTTISEEGINHKRLANDFGKLSSVALAFLLLPVSKSSTLFEVFGVRSEVHAIRLHIVAGCTCLFGGIAHGLYYTYIWIGIRRSTYGDVFPGGECYGGLWRRDYDRGCSKKFVNLLGIICGIAFLALGCTSLYWVRRRFYRVFYYVHIVVSVISVFGLAMHYYKMILYMAPSLLYYTASNVPVHVESLIKWWRSRRGQGGIQVSKVVCIPDSGGCVELSFRTSDKSSSSSSSVVANNGNGRPEDDFHSFRDTV…
Thalassiosira-miniscula-CCMP1093-20140214|989_1	MNMKLGNVGAVVRFWSVCLIYALLNICYFVFSHYVHPHCYVVGEMHHGHMQNQKSHDNLLLYGIALPLALLSVAGLIWHPNPNNNINIDASVAGSAGREANGNHSATHKVGGDVNVKKWTIIWFLLPLLIVMLDGTFHGHNVLRANESQAQRGENLYVRLCLSLQSPAGYAATWALALFLIPVTKHSPILDWLRITPVQALAYHRIAGWTSFWLSVLHGFLHMRHQMDFLNPQRERTRMEQLKLLLVPSSWSDCIATQNPWHVFWGQPDAYPGVDEDASYCRRVLVNDTGLVSCAAFTLLAVTSLPGVRRKFYTFFYCVHIPAAWVMLIHAIWHYSKIALILVPGITYYLSFAIPISVARAAELWAQWRQLRNRANASALVEANLIQGGSIELTFATSF…
Thalassiosira-miniscula-CCMP1093-20140214|837681_1	XIPKTWYQRCQTALRQNCLVQSCNSIYRRIQNDNRHNLYLLSLVVLIVPCFTYLYHKITGHLSDFAAKGTGINHEKLANDFGKLGAAAFSFLLLPVSKHSSLFAAVRMSEVHVIRLHITAGCIVLFGGGVHXXXXLEGGYXGLYYTYIWIVQKGYSVEDVFPLGECLEPMTSFLHHADHEEEEEDEDCHRWLHEGHHHDEDEHHDKEMEKKCHCARLLHEGHHEEHDADADCNDDHHGHYLRYLHEGHDHSASSQCYDKYINLLGIVSALALLLLALTSLYWIRRRFYRLFYSLHICISIGTLVGLVCHYNKMIWYMSPSLLYYVGSNFPLYVECWIKWWYGTRGCAGCSKSNGGAVAVEKVVCIPESGGCVELSLRLNENGMQESGGEVVESGVSSRD…
Thalassiosira-oceanica-CCMP1005-20130912|18634_1	XWPRFFIPPREAPLLPNIAGRPRQTECPPPAARSSPKGRAGLSAPPQRPGAVFLPRIMMTGGLLGGTSSAVAAACLAWYAILVGSGSYASWSVPIIVGGAACRLLQPPPCRLDRPAGTAARTALGRLVRPLAAARRLLASDARDALAVPSVLLVVVPVGTLLATRLARHASDHKEMANDFGKAAAASLGFLLVPVSRHSSLMAAAGMESEVAAVRLHVVSGCVAMGGSAAHGLYYVWRWIHKGRTVWEVLPPAECWAAGYGVDCYDRFVNLTGLLCATAMSALGAASLNAVRRRRYGLFYAVHAATSVALLLGLVMHYRKMIWYLAPGLLCYLGTAAPALAERLDRRHFKRGVRCEGVVLVPDSGGCVDIAVGCPPPGLTARDAAGKYAHLTVPEVSPM…
Thalassiosira-oceanica-CCMP1005-20130912|22757_1	MSTLSLFCMLMHWRGTIYYIAAPVLYYTAANLPVQVESWYKSLFQRGLQVTSFTEVPSSGGCIEMSFATASSETDLYESALKTIGRYTRLTVPAVSIKSHPFSVFTHPERCGDMTVLFRPCGPFTREVARALSSYQDGECSTAVPIKFTSSGLHMGTAHQFEDAMSHENNVIFAGGVGIVSYVSLLLAVHTKGQARDQSDSSQQERKTKIFVHWICREEGLIAHVLSKHLRSICQDLSSRVSITVHYTGSREGTNASNPNSDSVQLGSPSRAFTESMYDNSSRTMSAAIVPILTQGVIMFGGMWLLQRNPGSRSLLKYPVAMLQVFSTSLLVSAAFIGLSRFAGIISLRCCKKYASLDTSEPKEQDVCESDHTSPISESESWSEEEGDSTLNLNISRSG…
MMETSP1067-20121228|6155_1	MCYLSVATDIVDEKRPLLTFEKRFRASMKSSSAAPPSSSSSPCRSNDCASVNPYLRRLLNRLSSLAAFVGISWFCVLLGLGEYFTWAAPLLVSASVCKLLTTAPTYDRQLGSEADRVSLAIIATTWCHRAERCICGNAVARTPSAICRSMRRRFDNDNRRNVFFLSFVVVITPCSAYFFGKAVPLLLSARADPGERLNHKKLANDFGKFGAAGLSFLLVPVSKHSSLFAALGWSEVHAVRLHIAAGCIVLFGGIGHGLYYTYIWIVLGGYSYDDVFPSGQCLGDSIMHREYDKGCHSKLVNLTGIVCGASMLALGVSSLYWVRRIFYRVFYSFHVMVSIILLFGLAMHYNKMIYYLSPSLLYYMGSNLPVHVESMCKWWRSRWHSGGGIGLSEAMCISD…
Thalassiosira-rotula-CCMP3096-20130909|1474_1	MTTRAKVSAMHGHHDEHGFTIEASSVVAIQMESPIVINTINNHVRQFLPILAPAECITETKPLLTKTPLHPTTMKSSSFPSPRKSSPWSLCHRSSKCTTSMNPCFQRLLNRLSSLVALVGITRFCILLGLGEYDTWAMPLLISASICKLLTTTTTTATSPKYYNRSNKIDVVKYESQTNITMMTTWYQRTTQYLSQSTFLRTLTALHHTLHRKLDNDTRHNAIFLSTVLVIAPCAIYFIAKVAPLLSPTAISEDGINHKRLANDFGKLSSVALAFLLLPVSKSSTLFEVFGLRSEVHAIRLHIVAGCTCLFGGIAHGLYWTYIWIGIRGSAFGDVFPGGECYGGLWRRDYHKSCSKKFVNLLGIICGIAFLILGCASLYRVRRRFYRVFYTVHIVVSVI…
Thalassiosira-rotula-GSO102-20130909|5203_1	MKSSSFPSPRKSSPWSLCPRSSKCTTSMNPCFQRLLNRLSSLVALVGITRFCILLGLGEYDTWAMPLLISASICKLLTTTTTTATSPKYYNRSNKIDVVKYESQTNITMMTTWYQRTTQYLSQSTFLRTLTALHHTLHRKLDNDTRHNAIFLSTVLVIAPCAIYFIAKVAPLLSPTAISEDGINHKRLANDFGKLSSVALAFLLLPVSKSSTLFEVFGLRSEVHAIRLHIVAGCTCLFGGIAHGLYWTYIWIGIRGSAFGDVFPGGECYGGLWRRDYHKSCSKKFVNLLGIICGIAFLILGCASLYRVRRRFYRVFYTVHIVVSVISVFGLAMHYYKLILYMAPSLLCYMASNVPAHVESLYKWWRSRRQVGVQVSKVVCIPDSGGCVELSFRTSDKSP…
MMETSP1059-20121228|3868_1	RRLAVIITLQCISVIQLYLYFGGTSYGRHWFRDISSVIIGKDDNANGGGLILLMLAIPILISGAACTLLLINNKGKQRIRNDNTKVSAEDATSLLADAIVVPRGFDDDEDNLVQSKNVTLLNDKAAKQLSFISSSIKRYCTRGLLRPRPFALAFGILPCIIFFTCSIHRHKQAAVLSYPTLESAVDVSNHYSYNSANSSDTTNTYIEISNWRRTLIQHIANDSAILSLVAFAHLLIPVSKHSPLVTLLKWSPSEAIVVHKYAGRLAIFGVVLHGGLHLVCGYWRWWNAFMLNDANDARDSSWMKRSFWYGYIPPVSCWKNVLYRSSSDNEYDFEPNFGEGCIHDGSPCNCYDFFVNLTGLLGLVALLILLFSSVGYVRRHFYRVFYVLHITTAAFFLLM…
Thalassiosira-weissflogii-CCMP1010-20130912|11777_1	MTTPAFHPPPPIRYLHRYRHHVHSLLLLLLSLQCLFVTQFYLYYGGTSRGRQWFRDVSSMILLFWKRGDDDEEEEGDANARQAALVILGTLALPAGIAGGASVLLLTTRRKVRRRELRIERERGRHDDDDDEDDDEEEDCDEVSTEVPPSRNEGVVASSKKRNSPRRRFRRWIASLFRRPSRFAAAFVLFPCLVFFACNVQRHVSSSSATPTESLHADDIAASPNRQPRRLLLVHLANDLGILALLSFSHLLLPVSPHSPLVRLLRWSPVEAAVLHKWAGRLAIAATGGHGALHLAGAWRRWIDRAWHPEKERHVGLSFWRGYLPPSSCWKHAAADRASLDPSRFGHGCPREDGRCVCYDLFVNLTGLLGLLALVVLLVSSVEYVRRRRYRFFYVMHIS…
MMETSP1071-20121207|7512_1	MTXAATPNALVDEKWPLIEKKKKERSYFRLTKRRMNPLSLSVASQAAPWQLMMNKLLNKLSCLVAVVGIAWYCILLSLGEYFTWGKPLLIAASVCKLLTTSSEYDDANSIVNDGADGGNNFNSSSDKINGSKRNCHNKGYNHLDRQESKTQVIMRPTTCFLHVKSYLHPNNNKFVRTLRACYQSLCKRLGDDNRHNMIFLSAVIVVVPCSIYFIQKITGQLSEFKEAGKGINHGKLANDFGKLGAAAFSFLLIPVSKHSALLGPLGLGEVHALRLHICAGCVVLFGGISHGLYYTYIWIGLKGYSYNDVFPSKECYSGLIHRDYDKDCHSALINLLGIISGIALVVLGVSSLYWVRRNFYRTFYILHIMISVSVLFGLVMHYNKMIYYMAPSLLYYLAS…
MMETSP1071-20121207|10994_1	XQSWAAIDEGGGGETAPGGSIFSLGRIIIISHNTKEYHRHDDPSKLLRSPLPLPGQRVSFLLAASSLSWASFSAVWMTCRGLRKSEFAVCTEISRWAGELTAAFLGNDDLDDFSSEILGGIALPMLFSGAGAYVVLFLFRGDRGLSRTHSASRRGIVGGTSSDSGGEVAATGGGGGRQRLSRLRRAIAPAIQDAGKGDPWVRLWTHLLVTVPFLAATFHPLWDSWDDIRANGLAEVVGDLANPAGIGALVALSWFMVPAARQSPLLVAVGVNPVCALRMHIVAGRWCLLGSMLHTLCYIAIYINFNEDXDQVMAXWEASLPWNHGKEGEEGAGAMEGGHDQHGNRDLLDEMMLNDFGDFETEEDGNXIMPILDRGWAELHDRLLSRKDVLLCPIMMRND…
Thalassiothrix-antarctica-L6_D1-20140214|92042_1	IIYYLACSMPIVVQQAANYFLDGGTMLKESRILGSSNGCMELTFAKSPASIRPIRQMIVPAYVRICVPELSMMWHPFTIPHTDETHKDELKLLIRRYGFFTTALYNRLQQSSKPPPTILVDGYYQGTDWYTSALEHDCILMVSGGIGVTPMLPFLQLLYQHMNNNNNAVAVPQRTKTVSFHWYCRDEGLIRHVLKEYLTPLFEKFVEEESNNEVDDETETRSHCHFKILIHLTAKEADCPEPFIIDSNDKYDEEGGKFPLGSNDDNDNCETSLSSTEEEFFNDEPDLRKENDDSSIILSSPKKFADPIKDIIFNYATNSAKNTTATVEAKKKGKPMKTASFSHLGESRW
MMETSP1175-20131217|8319_1	VEQLRITRAILSGSGVEGGGPTLKSNAMEAXPQATMAPKTASSIAFVCTAWSLLYLIYGNTPRGKSWFGHVTSKVLSDSKAVPIITLAAPLLISTSACILLHRRSSTNSHNKFHPLQPILRHWELSFRHGSNTRVNIVSFLIVFVPCLCFFVSGIYRQLRDQRLSFDYMTEICGKSFGILSAVSLSFFLVPVARHSPLLKLMDWSEVEAVTIHIWAGRLGIFGAVGHGLIYMGRSIMQEESVMSMILPPLGCWRIFATQTFDPTHMDSMAELSCYCHFRNLTGFLAAAALCIIGITSISFVRRKCYRLFYSLHVLLGPFSVLMAVFHWKRMMLYLCPSIIYYLASSVPVFMQQWMCYRKNGVRILSVAELSSGVNGDGAGSCVSVDINASERCMETLRP…
Fragilariopsis_cylindrus_OEU23580	MRRISSSNNVVVETADDHDHAEGLRKRCRRSRRLILIRYRVQLFLRYMIILSFLFSTIALTWFTTKNYTPHTNNNHSSSSKSNIKGQEQDDSNKTNANANTNTNNSNFDFNHSHVVEGNVSDHAIYGYGNGNVSIEQSRHEMMKDGNNEGIQNKNSSNNRSRGDDNRGERGSGGGDENDKNATKKKDDGKEEEEEGEEQQKKYNIDVSKIIYIIGSCWWIVTGTLIYLSPLLITMIDHVCCCFCCDSGIFCFWKSRKRIWDAGFNINDNDDGDEEEEQEGDTEQSSNSETVDFDHPVVAVVNDNNETTTTASSKKSIPFFRCFSSIKIKTWRLILFGLIILPSLWVFCYGTYHGIPRRKLQMISDNGENNNDQSAASTTISVLDWIKILIMASAMPAGT…
Fragilariopsis_cylindrus_OEU22811	MWFVSLIVPLKTSRFNVVRVIDRAIKNVALQCGSSFLLALFPSVIKMYETSHWFREGEPSVYDNAIDWFSNPAVPFQSYFDSAKVLMRVYFFIVPYIISALLVSVALLIPLSLPATIHHGQRPQRIAGSIIRRTFAFPSFLTRVGLPHRVSMGELLGIVAFLILNVGTMFVRVRRSLPRGSRKITFLVDEDDDASREPIDPFSWQACEVWAKTLGVIAILNLGWYLLLPIGKKSVLLEAVGVSWERAVKYHRWVGYYTVLIIVIHSIQYLFIWIHGDGNPSYDLEGEMIQQNMVPWYCSRNDCDEAQARQLRVNIYGFLTLLFIGIMTVFSTPWIRRNKFEWFYYTHHLFIFVFLFICLHYKGAIIYLIPGIAVYAVDKLMALVSYLRTAPAKTRMLSS…
Fragilariopsis_cylindrus_OEU19816	MISPSWISKTIVILCLIWLIAFPLLGGGEWGKDMFASWAKKSYFHDKAGVPIIMLTIPILIAGSIASMFATSTTITTTTTTRWDSKVCSFHKRLQQPSSQQSIVLILVIFLPCFVYVVSSMQRKMNTDMSIDMALMKSGNIFGMLAVIVLSWLLIPVSRRGPIGKLFGWDPINVVNYHMWSGRIIILASIVHGLEHTIRYAIQGRDVLISYFFPPIQCWKQPQTYKPVICENTDSNDDGGSCSCYDHFLPLTGLLATLGLIGIGLSSLYKVRRNNYATFAMLHYVLSPLTFVAICIHYNKTILYASGSLLYYISSNFPNWIESILKRRPFSSRSNVKIVAVEKLKSDDSNHLQRPCIALTIEATIATVQKCCPGDYVYLLVPSISQIAHPFTVNRVLGQ…
Fragilariopsis_cylindrus_OEU11180	MFDEEQAVVELSAKGNGDNCEQSEINGDDGFRISNSNINSNIKSNSKSNNSNDIKRYTEIPKGSFDTNRIGNAIAIWTLILVWFWISMYWILVYVPFPPMGAGSEDNVFAYSDYVVKPIAEKLCPLTSPDKHGTECVWYYPAFAAFTVVALLVRKTTFRPRKLTGLRLAGDFDFLSFGKCSLVLKWPLREDMTDTEFLADIFGTFANRIGFVSVWCLTFFMIPATRHGPVLAVLGWHPYHAMTVHMWCGWAAIATAYLHTFFYILKYSVGDYHKEAPGQRGWNYFFPPPMCFVPSHYSEGTNEDGTPMPPEGYKHCKKMLAGFFGTIALSFLTVLTICSMKVIRRNQYTVFYFAHILCAPMFLLFLILHYGRAITYIWPSLFYYFATQTPFLMQHWRYT…
Thalassiosira_oceanica_EJK71912	MGFRGIPGFRRRTALSYPCTLRISARLERWREKQTCWLELFFPILSFVLKKLLMARDWFGRVLGQDNHRRLIILSTLALSPSVLYFLSGAKSALPLTSRINHVILANWFGFLGVLPVNLLLYTTARFSVFVRALNISEVTILRMHIYAGTVCLIGGIVHGIYYTAMWLQQSRSLESLFPLTWECWTSLLDEDGGRDAGCHRKFVNLTGVVSALTWLVLILTSLWKARDNVNAVTILHAHAVESWYKSLFQRGLQVTSFTEVPSSGGCIEMSFATASSETDLYESALKTIGRYTRLTVPAVSIKSHPFSVFTHPERCGDITVLFRPCGPFTREVARALSSYQDGECSTADPIKFTSSGLHMGTAHQFEDAMSHENNVIFAGGVGIVSYVSLLLAVHTKGQ…
Thalassiosira_oceanica_EJK53300	MQQPEAPNGDDKRHHSHGRGGDFDRIHIIHDKLFFYGLALPIALLTVFGLFVRDTNHEKSGGGAAYTTSEDGDGVNKSRVLVNTAGEGDVNVKKWTLIWFILPLYLIFLEGARGHGVFHASERQATRHESLYVRVCMSMMSVSGYAATWALALFLIPVTKHSPILDCLRVTPIQALAFHRISGWVGFWNSVLHGFLHLRHLMDVLNRNHGRSNWEQFKWLVVPEEWGKCLATQSPWIFVRGQAPYYQGSDAEANQCWLSLGMTSCALILIPNLVYYLSFNIPVYLDRLGSRWSKKSALTEAILIPGGCIELTFAAKEEPKRHESSYVHVFCPEVSMISHPFSAFSPACLMDADATPGNHSTKSILLRSESSFTDKLKHALLSPAEGQKNMPTIQFDSFY…
Thalassiosira_pseudonana_XP_002297175	MHSPHYYFTPHLVPFPIFTLLILPRRRDDYNKMTMLRRLAVIITLQCVSVIQLYLYFGGTSYGRHWFRDISSVIIGKDDNANGGGLILLMLAIPIFISGAACTLLLINNKGNQRIRNDNTKVSAEDATSLLLADAIVVPRGFDDDEDNLVQAKNVTLLNDWAAKQLSFISSSIKRYCTRGLLRPRPFALAFGILPCMIFFTCSIHRHKQAAVLSYPTLESAVDAPNHYSYNSANSSDTTNTYIEISNWRRTLTLHIANDSAILSLVAFAHLLIPVSKHSPLVTLLKWSPSEAIVVHKYEGRLAIFGVVLHGGLHLVCGYWRWWNAFMLNDANDARDSSWMKRSFWYGYIPPVSCWKNVLYRSSSDNEYDFEPNFGEGCIHDGSPCKCYDFFVNLTGLLG…
Batrachochytrium_20394	MPNSRPQQTSFQNELSLGAVRPRQRKSGWMVTFNNWMVNEGRSRLFFALFIASQLGYFAWSYYQLWTSPTLVTFRTVLQHGLPMARAAANVINLDCGIILFTVCRNVISLMRTTFLNRIIPFDKNITFHIWIAYSIAFWTFVHVIAHYFNYNNVRIALGVSAEYLSLVSGPGLTGQVISVSFFLIFTSAMEAVRRKYFEIFWFTHHLFLVFFGALLMHGSFCFIKGDSGDPCRGGPMFWKFWVGSAAFYLIERLWREISGRRKTYIFKVVQHPSKVVEVQIKKNGWKMQAGQYIFICCPEIGLFEWHPFTLTSSPHEEFLSIHIRVVGDWTEKFAERVGCRFGGSSDNMPAPDTLPYVMVDGPYGSASEDVFDYEAAVLVGAGIGVTPFASILKTIWFR…
Leishmania_XP_001566796	MHITPLTLTAQLCYLIGGTVICVFFTIFGYLVWRAQGYYQLTPPGEKRRAGFTPNGIAGITAFFTFAGLAVVLLIETTVFYVRYAFHPSHKGRYWAMHRCAAVIFQAAVGSLYVATGVALLVKWGGNSAQCAFIFCLGIDRYPSLSLTRGENFNILLSVIIFFVLVPAGLVLLCRAFSTVMLQLAERVVRKRGSASEGADAQVFNSTPGQPTGEETSSSGSSGGAKASVATETNPMGKPVSMRPFHAEPRVKQVCRLIGVLIGILVYAIVSFWLPNDSRRFNANYIAAFARNSIARDRRTNSTTVPDMPYAWFRTGQIRCSDDLTLKLFPGNVFFYAYLLATAIIIFVLRQTQRGRYWVQRRIPLCACFTYGEAAFVVATTLLSVMFFIYWLRDHNYKQ…
Neurospora_1763	MDSSMTSAFRRAAESSTQAVGGLAKRIAIPLKPNSPPGLVQALTVDPWSKAGKYGLGWTYFSLIIVGLVLFMRIWHFWQDKIRQAIYKQEMEEHFRQLYSLEPEWDRSAALATGMTAAESRRHFFPDEPPLEEKDFKPKAHFSSIGFVNDTLALFRWVFYRPIPDIVWKKHRFTFSSLAVLFCVFVSIAFVTIYCFLQQPLYWQSIRFGSPPVAIRAGMIAVAMTPWIVATSTKANLLTLITGIGPERLNVFHRWLGYLCLFLSLVHMVPFYVQPVWEDGGMEVFEKLFPPGSGIIYGSGIACLVPLCWLCVGSLPFIRRMAYEVFVILHIPVGVIYVGLLFWHTKNFLLSWGYLFASVGIFVVCNIIRLFNLNWAKPWRMAWLIGDEAAINIMTENAI…
Phaeodactylum_XP_002185965	MTGVAAATSMAWFMIPVAHQSPMLLALRWNPTDALTLHIWAGRVCFFFSMVHSVTEILVFRRLIYADRSWKDMLQYYLQLPKACWSLKSDRPRRDVLKSMTAFDLGNSCLIRVINWTGTMTALALVLIVALSANWIRRRYYAFFLQSHIVLSWLFLVLLVVHLQNLVLYVLPPLLYYWACTSLTLVELIATWFSGGHKAQHCRFLEDANGCYELCMETDISRIHCSTVARPRFVRILCPSISLTSHPFTVIDDNTLETRTVEDAQDNRTSSLRILIRPLGSFTKELAHRLNKSQPPILLLDGLYGGEDWVSECLLRENVLLVAGGVGISPFLSVLPCLYTTVETGGTPALPVTVTRRVVLHWSCREHGLIRHVISNYFEPLTQCKMKRQNDQATFSVTL…
Phaeodactylum_XP_002180058	MTTLTVTVSPVSSSSAAALLEPTQPDRSVVELASIVFRRLQQRNNDADEATVERGRTVLTVLYLIVLGLCCITPVIYYCRIYWEERQNVHLREASRRILSAHTQAQRDETRAARRKLLDERRARILHLLSPVRMVLRDEHFPHLQDKNFSETHSRNGETAAITTNEGDEADAAVLPSDVEMGGEMRPLEGHELSTPINQQDEEAPAPATIPVVMRRASKEVSKFNSDSSEFMYGEDYGEDDESRLVRIPQPGIFWKNKSPQPSTESRLAPALCTICLSSYKVGDDIVWSSNESCEHAYHAVCMERWLLKQREGPLCPCCRRDFIVDPYDVEEVDGADTPNDPENPHAPRSASQTLSNGDGEDGGSNQGTDSEGQRGRRPGRRRPRSILTWNWDNQDAWF…
Phytophthora_135122	MAPSNTMTPHPDVEFAHIKTPADNLQDKRGSLSAGRAFGPSPWADQFSFLGNLAQVVILASIFVYAYGQLFYFSDAYTDTVGSNIGTWFGVPVGGGKGAGGHSEMVRPMFFFLFCFIPMAVSIVLLEFLRHFNVRRISSAYVLNLARFLRLKPRIMGRVVNKSVGELLFLGFLVGGNIYVFQYFYRARVERMKTRMPDLDFTAYLQMVALTFGFVCVFNMAFLFLPATRNCVWMEFLNISYANGIKYHRWVGVITVVTAFLHCLGYYWAWIKEGTWVKEALPCFNCEVGTEGKDPWMNFFGLIALLAFLAIGFTSISWVRRKMYNTFYSVHHLFILGTVFAVLHWNPILAWIFPSVMLYVICRALSSSNGFTPVAVREFTIISHDVVKVVVARSTSRTG…
Phytophthora_135123	MAPSNAEPTATPRVDAAFSSLKTPDDKRNSLVGEPQLATPWASRVPIVGNLLQVLMVAAIVAYAYGQLFYFSDTYTDLSSTIGTWFGVPVGGEKSAGGHSEMVRPTYFFLVAFLPIAASLVFLEVLRHFNVRRITSQSVLSLTRVLRRKPRIFGWVARVSFGELLFLLFLIGGNVYVFYNYYVRRVEKMHKRGREFNFELYLEMVALTLGFTCIYNMAFLFLPATRNCVWMEFLNISYANGIKYHRWVGVITVLTALFHCIGYYWSWIRQGEWRENALPCFDCEVGSKEGHDPWMNFFGEIALLAFLAIGLTSIPWVRRKMYNTFYSVHHLFLVGTIFAVLHYNAILAWIFPSVMLYVICRALSSSNGFSPVSVREFTTLSHDVVKVVVARSTAPAGDF…
Phytophthora_135121	MAPSAVEPPTTPRFEAAFSSLKTPDNKRGINLVGEPPQLATSRASRVPIVGNLLQVFIVAAIVVYAYGQLFYFSKNYSELRATIGKWFGVPVDGNESAGSHPEMVQPTYFFIVGFLPIAASLVFLELLRHFRVCRITSRYVLSLTRVLRCKPRIFGWVARVSLGELLFLIFLVGGNIYVFEYYCGRQVEKMGVVCIYNMAFLFLPATRNCVWMEFLNISYANGIKYHRWVGVITVLTALFHCIGYYWSWIRQGEWRENALPCFDCEVGSKEGHDPWMNFFGEIALLAFLAIGLTSIPWVRRKMYNTFYSVHHLFLVGTIFAVLHYNAILAWIFPSVMLYVICRALSSSNGFSPVSVREFTTLSHDVVKVVVARSTAPAGDFKVGQFVYINVPAISKLQW…
Ceratium-fusus-PA161109_CAMPEP_0199441058	XSMGATLKFPWVSIVLVIPILFCTLASTNWYRKTLKKAVITFCDVGLLGGKEVFVVMLYMPVFIVAFSAILCGPARISRWSLTFPGNFSPESTSNYLAFGLYAIVQLGWILARLERRADPGKTLGLCAMVNLQVFLLPVSRLSPFLHALALAPESAVRFHRFLGWATLWWVLAHLLWYVVVWSFKGILLQNLFSMEGEIPIFAGVLAFVVATPLFLTSIPWVRRQYSYELFIHTHRWCSLIFAVCVAWHFSGILWWCVPSLLLYLSDHASQLSSWGNVLQVKYARSVDGVLSITLPCSGVPRPRPLQWVHLQVPDVSVLQWHPFTVASSTDSNFTVTMKVVPRGWTDALSALLDAKQISVRVGGPYGSGYTFEEYHRGRPLLMIAGGSGGTPFVSLIQA…
Eutreptiella-gymnastica_like-CCMP1594_CAMPEP_0200392078	XFFSSACFGPGHYDQLPCAEGAGPVARGLAGGVHADLPHPRRPSVVELAPAGHRPDRGARGPPSGGPAGDLVDGLGAGLKGRRNAPQPRPPWQVPARPLAGGGRGPVCGLVRVPPPRAQRLGLRGGGRQRVRGAGARGAGGAAAPVDHSAALCGALGHPFEAAVALHRWLGRAVVACYGAHGLVWCTVSLAEGAWFVPPASCWHKTEFDGDCWRGYLMLTGLCAVSVLVALALLSRETVRRAAYRTFYFSHVALAPLLFLTAALHYRKISLWLAPSLVLHLSARLPALLSALVRHSPVRARSLALVRGAERPVLQLEFPLTALPHAPAPGQWVRVACPTVSRMIWHPLTVAHCTATSFVVYLRMCPRPDSWSHLLRLSAELTDPAASVRDVQRFRFRFQ…
Gloeochaete-witrockiana-SAG46_84_CAMPEP_0193993456	MAKTIYNELDEMPSVLDVEPSPVGRRIEDEMVFDDGLEVNDVVPIEEPHSSAPRGGYEVPMIDKAFYAIATKREGYLAYFRQCPIGRLDLSYIEIFTIILFVFFNWLYLNTHIHDWTGFWSGSFKSFGKELGFLAQWNSALLFITPTRAVTFYSHVLGVSFERQIRYHRWVGRWVYSIILLHGLCFLYDDTKGQSHFWKIVEQKFFERTDIFYGVLSLLAYTVLIIVSLETVRAKMFEFFYRAHLVCGILFVVFGILHKKGDKMLSILIVPFIYYGLDLVYRLYNGFIAHSARADVYSVSDSTVKLVIRGGAKTLSYRPGQYVFLYIPYISLFESHPFSMASYPGDKDLVFFVKVSGAWTRKLFARHNKTLTVFMEGPYGQPSIQPLENYRHLLFVAGG…
Lingulodinium-polyedra-CCMP1738_CAMPEP_0189950936	XAISLRRRPAQNSSPKKRSTDGNEGGMGRRMDHALVVFDHAVRCLALRVLLRRGGAALPLREVLQGGRRGLRAPAPLPAAVPPEPQVGVAAARLRGRLAAPLRALLVVQARAPRAGALPSGPGHHHGESRSGLQRPAAARGLPARGEGEPRRLGLRGPGAAAQGSRLVVRGDDHDPLAAFFLYYWLEGGLERLLHACLPLARLGCRGSEHCLNRLGLVNFLGVIGTLAAVVLGPFSAQRVRRASYELFYAVHLVTSLAFLLFGALHDFSMMLFALPGACFYAYDRIVTARSSRERHPEVATAVLCQNGPSSIVLLTWSATTPSSETPGHRWVSICADSISKYQWHPFSVIECCGQRHVLIKGLGDWTQSVCQLVASNEPLSVRVEGPFGRPFCKRNERP…
Pleurochrysis-carterae-CCMP645_CAMPEP_0190770196	MASKTNVISVAPIGSLGGHADGTAAAEEGKTPRVAATQQMQWEPNENGMVMAFRTNLLRPLLPWRWAIVNPLGRKFCWFGPYCGVTGFSIGELLVTLFIGLLVGLTLGSWGGEAETSGSIATIPMALAFATVPHNSFLTVLIGIPFERTLIYHKMFAWLSVILGVLHGIIAMSDEGEWNLFDGANASGSILTLAMAALILTSLPWIRRKLFEVFIYAHWILFSLAAVAGFAHGAGAFVFGAVFFAFDVLLRLLLVRWYTRPATVQLARLPADVVRIEWQKKGFQYKAGQYVFVLIPELSWLQLHPFSISSSPQEDTVRIHVRVLGDWTKKLHDLASTKKEVTAFIDGPVGELGVDLEGSRYKHVLLVSGGIGITPMQSICNSLLDQHARGRPLKKVWFV…
Proboscia-alata-PI_D3_CAMPEP_0200139340	MPIIQRLDKGVLSGLLNRLTKRPNIAEVASIILKLSIYFFTTISIFQFYCTAGKKDIATCQSLQQVILDIGTVVFGDEFELKHGEQLMVTLSLSTLFASLAAFLLVAMENPRKRRSAAVFSQSKSPFITKNTDNDSDNNGVLRKIQTFFSNLFNRIVVFLSTGGGDPKLWPYLWVMLILPTFQKTAYRMYEKFPTDKSDIIRDLANPSGISAVIALSWFMVPVSRQSPLLVALGVNPILALKFHIWAGRLCLFFSVIHTLCYLLMYEYGRADDVTVEEELVKVLIPSWDCWKGKGEFCYGTFRNFTGLVSVGALILLTITSLNVIRRNYYKFFYISHIILGTLMLVFAIAHWGAMQFYILPSLIYYLACTAPVVIQSLASYFIDGGCRILTTTFIADSG…
Proboscia-alata-PI_D3_CAMPEP_0200154012	XSTRFSKGEVNVWKWTMICFLLPLLYVTYDASHQRYSRGSGGDQDLMNLDWWNSWWNSFCMSLMSTSGYGACWALSAFLIPVTKHSPILDWLHVTPIQALGFHKVAGWTGLWYSMSHGYLHLRHLMGVLFRGSDIPPWYERLWILLVPSSFACIGNQNPLASVMGQDHLDDHQCWLALVNATGMISVLAYILLAITSHPRVRRYSYTLFYSVHIPSAWIMLFTAIWHYPTCALVLIPNIIYYLSFNIPVYVTQAIDHWSKKNNSPLVEANLIQDGTIELIIATNPRDRSRHGSRFLKISHPAISAVSHPFSVFSRQDLLDAGVRNDTPLTTLSILFKPVGPFTKELAKTLFPDHHYLYEENTPEAPLSLQIHGGEGDLELPSNKDKLSSFIKAKISKTQ…
Pyramimonas_CAMPEP_0191502594	VSNDIVRCTQAVMGCSNLICGCWQTVVRAPARLRILLVRLTIVLSAVWMSSFYITIQAPSGHTGWSNEVAAAWITETPEDPHGYMLKCKAFVPYVGLVIPGMLAAGVAVLLTPAPRRHLPLAPPTPANRLLARLQSVKFAQASILALHVAYLVAATVRHSQSDAPTDKFLFKFANACGILAVMDLGLVAVPATKQSRLLAPLGLSYEQALGIHHQLGQLSIALLSVHALLHCVAARHLNIMLPPATCWTTNEVAKSEECGEGECTCYDYWSNFCGLVALLALYLLGVTALEWVRRRFYRLFWRAHVACAPLALVFAVMHWHKVTLYLVPSLAFYTASKWPALLHTLRKPLLTSKSLAPVPRSGNVLELQVFRAAKFKKFEAGQWVRVQVPQISRLHWHP…
sp|Q9XYS3|NOXA_DICDI	MRLPTKEEIQRYWVNEGNKLILVILYTLGNIAAFVYTFVHYYNSPAFEVVGYGVCFARGCAQLLKLNCALILVPVLRNLLSFLRGTFLNNYVPFDKNIVFHKLIAWVICFATFGHVMAHFNNFRLYQDITPQEYKRILGIDYPNLTPIKYAFATLAGWTGHVVCIVMVLMYTSAVESIRRPMFEGFWYTHHLFVVFFGLLVVHGLHSILEPTSFWKWVIGPCALYIVERLIRLLRSKKTTMLIQARIHPSRVIEVRMKTERFKYKPGQYLFLNCPTIAQNEWHPFTITSAPEEDFVSCHINVVGNWTGKLSTLLNPDKKMGIVQENVLKSPDGKPILRIDGPFGAASEEVFKYKQVILVGAGIGVTPFASILKHIKYQMARTYNTTPLIDKVHFYWICR…
sp|Q9NPH5|NOX4_HUMAN	MAVSWRSWLANEGVKHLCLFIWLSMNVLLFWKTFLLYNQGPEYHYLHQMLGLGLCLSRASASVLNLNCSLILLPMCRTLLAYLRGSQKVPSRRTRRLLDKSRTFHITCGVTICIFSGVHVAAHLVNALNFSVNYSEDFVELNAARYRDEDPRKLLFTTVPGLTGVCMVVVLFLMITASTYAIRVSNYDIFWYTHNLFFVFYMLLTLHVSGGLLKYQTNLDTHPPGCISLNRTSSQNISLPEYFSEHFHEPFPEGFSKPAEFTQHKFVKICMEEPRFQANFPQTWLWISGPLCLYCAERLYRYIRSNKPVTIISVMSHPSDVMEIRMVKENFKARPGQYITLHCPSVSALENHPFTLTMCPTETKATFGVHLKIVGDWTERFRDLLLPPSSQDSEILPFI…
sp|Q5R5C5|NOX4_PONAB	MAVSWRSWLANEGVKHLCLFIWLSMNVLLFWKTFLLYNQGPEYHYLHQMLGLGLCLSRASASVLNLNCSLILLPMCRTLLAYLRGSQKVPSRRTRRLLDKSRTFHITCGVTICIFSGVHVAAHLVNALNFSVNYSEDFVELNAARYRDEDPRKLLFTTVPGLTGVCMVVVLFLMITASTYAIRVSNYDIFWYTHNLFFVFYMLLTLHVSGGLLKYQTNLDTHPPGCISLNRTSSQNISLPEYFSEHFHEPFPEGFSKPEEFTQNTFVKICMEEPRFQANFPQTWLWISGPLCLYCAERLYRYIRSNKPVTIISVISHPSDVMEIRMVKENFKARPGQYITLHCPSVSALENHPFTLTMCPTETKATFGVHLKIVGDWTERFRDLLLPPSSQDSEILPFI…
sp|P92949|FRO2_ARATH	MEIEKSNNGGSNPSAGEEFKDMIKGVTKFLMMVIFLGTIMLWIMMPTLTYRTKWLPHLRIKFGTSTYFGATGTTLFMYMFPMMVVACLGCVYLHFKNRKSPHHIDRETKGGVWSKLRKPMLVKGPLGIVSVTEITFLAMFVALLLWCFITYLRNSFATITPKSAAAHDESLWQAKLESAALRLGLIGNICLAFLFLPVARGSSLLPAMGLTSESSIKYHIWLGHMVMALFTVHGLCYIIYWASMHEISQMIMWDTKGVSNLAGEIALAAGLVMWATTYPKIRRRFFEVFFYTHYLYIVFMLFFVLHVGISFSFIALPGFYIFLVDRFLRFLQSRENVRLLAARILPSDTMELTFSKNSKLVYSPTSIMFVNIPSISKLQWHPFTITSSSKLEPEKLSIV…
sp|Q8VY13|FRO8_ARATH	MAKVLTLLVLRLLMNLLLIGWISLWIIKPTTIWIQSWRQAEDTARHTFFGYYGLNFAVFSFPPIALSIVGLIYLSLLPQHHHPTRGGRGAAITVSRPAIINSFIGIVSCFEILALLLFLLFLAWNFYARVSNDFKKLMPVKTMNLNLWQLKYYRVATRFGLLAEACLSLLLFPVLRGLSMFRLLNIEFAASVKYHVWFGTGLIFFSLVHGGSTLFIWTITHHIEEEIWKWQRTGRVYVAGLISLVTGLLMWITSLPQIRRKNFEVFYYTHHLYIVFLVAFLFHAGDRHFYWVLPGMFLFGLDKILRIVQSRSESCILSANLFSCKAIELVLPKDPMLNYAPSSFIFLNIPLVSRFQWHPFSIISSSSVDKHSLSIMMKCEGDWTNSVYNKIEEAANCEN…
Phatr3_J46928.p1	MTGVAAATSMAWFMIPVAHQSPMLLALRWNPTDALTLHIWAGRVCFFFSMVHSVTEILVFRRLIYADRSWKDMLQYYLQLPKACWSLKSDRPRRDVLKSMTAFDLGNSCLIRVINWTGTMTALALVLIVALSANWIRRRYYAFFLQSHIVLSWLFLVLLVVHLQNLVLYVLPPLLYYWACTSLTLVELIATWFSGGHKAQHCRFLEDANGCYELCMETDISRIHCSTVARPRFVRILCPSISLTSHPFTVIDDNTLETRTVEDAQDNRTSSLRILIRPLGSFTKELAHRLNKSQPPILLLDGLYGGEDWVSECLLRENVLLVAGGVGISPFLSVLPCLYTTVETGGTPALPVTVTRRVVLHWSCREHGLIRHVISNYFEPLTQCKMKRQNDQATFSVTL…
WP_015206836.1Cylindrospermum_stagnale	MGLLTVLSLKYHNEFLTRTEINIIVDTPKKTLEELRRVFTQIAKEDKQIDQAEFKSALGLKDEYFVDRLFSIFDTDSSGTIKIEEFLTTVENLVFATSEEKLQFAYELHDVNGDGCIEKAEISHLITASLKENNLSFSPEQINELVDLLFREADADKSGEISFAEFKGLIEKFPDLIEAMTVSPISWLKPHKQDSIAVLPKERMDSQKAYIKYYIENNWVKIAFLALYVFVNMFFFMSAVEKYESQGANLYVQIARGCGATLNLNGALILIPMLRHFMTWLRKTTINNYIPIDESIEFHKLVGQVMFALAIVHTGAHFLNYTTLPIPFAQSLFGTKAGISGFLLLLVFIIMWVTAQAPIRKGGKFALFYIAHMGYVLWFALALIHGPVFWQWVLLPVVG…
OIP70026.1_Oscillatoriales_cyanobacterium	METPRIILDELRQVFTKIAGEDKQIDRKEFKKALGLKDEYFANRLFSLFDKDNSGDIKIEEFLITVENLVFATTEDKLKFADELHDINGDDGIDKAEIAHLISASLNENNLSFKPEQINDLVDILFLEADSDGSGEISFIEFKGLIGKFPDLIAAMTVSPISWLRPHKQNSQTVASPEKKRTKKAYIKHYIENNWVKITFLALYVAVNLFLFFGAVNRYADLGANVYVQIARGCGATLNFNGALILIPMMRHFMTLLRKSSLNNYLPIDESIEFHKLVGQVMFALAIVHTIAHFLNYTTLPAPFLQSLLGTKAGLSGFLLLLVFTIMWVTAQDPIRKGGQFSLFYLAHMGYGLWFVLALIHGPVFWQWVLFPVLGFVIELVIRWRTTKDATFVVNASLL…
WP_110986460.1Acaryochloris	MNDFEILEQKFLDFAGADRKLSIDEFQEVFDFKNDFLCKRLFTIFDVDKTGGVNFREFVQGFNWAQEDEIRFAFRLHDINDDGYIDKNELAKFIGASLRETQFYLPTSQLQQLRDILLDKADTNEDGEISLPEFEALLGQSPRLQNVMSVSPAQWLQPSKTEPLSTTTKEEWLRRWHHLQNNWGKVLFVSSYIAVNVFLFFRAYTNPEYASGTSFLRLARGCGLALNFSGALVLVPIMRRWMTWLRKTKLNDYLPIDKHLAFHKLVGHTIFVLAVVHTVAHIGNLVSDNQDLRSFLSEGAGLTGVLLLLILLLMWITAQPFVREKGKFNLFYIAHFAYIPWLGLMIAHGPHFIKWVAVSLGAFLIEQIVRYRQRKRTTHITNAQILPSNVLALEIARPH…
WP_127056812.1_Trichormus_variabilis	METPRQTLEELKRVFTKIAGEDKQVDQAEFKKSLGLKDEYFADRLFAIFDNDKSGTIQIEEFLATVEKLVFATTEEKLKFAYQLHDINGDDCIDKAEIAHLITASLNENNLSFKPEQINDLVDILFLEADSDRSGEISFAEFKGLIGKFPDLIEAMTVSPVSWLRPHKQNSQTVASPEKKRTKKDYIKHYIENNWVKIAFLALYVAVNIFLFFGAVERYADLGKNVYVQIARGCGATLNFNGALILIPMLRHFMTWLRKSSLNDYLPIDESIEFHKLIGQVMFALAIVHTVAHFLNYSTLPAPFLQSLLGTKAGLSGFLLLLVFTIMWVTAQAPIRQGGKFALFYIAHMGYGLWFILALIHGPVFWQWVLFPGLGFLIELVIRWRATKQSTVVVNASLL…
WP_016949510.1_Anabaena	MATPRQTLDELRQVFTKIAGEDKQVDQKEFKKALGLKDEYFADRLFAIFDIDSSGTIKIEEFLTTVENLVFATTEDKLKFAYQLHDINGDDSIEKSEIAHLITASLNENNLSFKPEQINDLVDILFLEADTDNSGAISFAEFKSLIGKFPDLIEAMTVSPVSWLRPHKQNSQTVTTLENKRTKKDHIKHYIQNNWVKIAFLSLYVAVNIFLFFGAVDRYADLGKNVYVQIARGCGATLNFNGALILIPMLRHFMTWLRKSSLNDYLPIDESIEFHKLIGQVMFALAIVHTSAHFLNYTTLPAPFLQSLLGTKAGLSGFLLLIVFTIMWVTAQAPIRQGGKFALFYIAHLGYGLWFILALIHGPVFWQWVLFPVLGFVIELVIRWRATKDATFVVNASLL…
BAZ27645.1_Cylindrospermum	MDTPKKTLEELRRVFTQIAKEDKQIDQAEFKSALGLKDEYFADRLFSIFDSDSSGTIKLEEFLTAVENLVFATSAEKLKFAYQLHDVNGDGCIEKAEISHLITASLKENNLSFAPEQINNLVDLLFIEADADKSGQISFAEFKGLIEKFPDLIEAMTVSPISWLRPHKQDSVAVLPKERMDSQKAYIKYYIENNWVKIAFLGVYVFVNMFFFMSAVERYESQGANLYVQIARGCGATLNLNGALILIPMLRHFMTWLRKTSINNYIPIDESIEFHKLVGQVMFALAIVHTGAHFLNYTTLPSPFIQNLFGTKAGLSGFLLLVVFLIMWVTAQAPIRKGGKFALFYIAHLGYVLWFALALIHGPVFWQWVLLPGVGFLIELVIRWRTTKEPTFVVNASLL…
WP_104547162.1_Chroococcidiopsis	MFKRKNFWVVGTFWIAVHLLLTLSPLLILLIQPAPSGRGFWIELSAAFGYVGLAMMMLQFALTARFDAIAAPYGIDIVLQYHRYITQVAFALILAHPIILFFQDSKYLQALNLFAAPWRARFAVISTIALILLVVTSVWRQKLKINYEVWRASHGIFAVTAVGLGLAHAVGVKYYLVLPWKALLWTLLAFVAFASLIYVRLIKPWLMMQKPYRVETVVPQRGNAWTLVLRPQGHEGIRFSPGQFAWLTLDRSPYHIQEHPFSFSSNGDRSDELALTIKAVGDFTNTIKDIQPGTKAFIDGPHGAFTPDPFDFTGLVLIANGVGVTPMFSILITFAERGDRRPIRLIYANRSWEDVAFREDLEDLNKQLDNLSVTHVLKQPPENWKGESGYVNQELLARH…
WP_094533194.1_Pseudanabaena	MKSPVAVAAFWIAVYLAIALLPLFVLLLYPPALTGRGFWTEFSVALGFVGLAMLALQFAITARINRIEASYGVDIILQFHRYISLVAFALILIHPLILFINQPETLKLLNIFEAPWRAKFAVIGTLALIILVVTSIWRQRLNIPYELWRTSHGILAVVAVTLGLAHGLGVSYYLGLFWKHLLWSAIALSALWLLIYVRLVKPWIMTKRPYFVEEVIPQRGNVWTLAIRPKGHKGFRFQPGQFAWITLDISPFRMREHPFSMSSSGDHPERLEFTIKALGDFTQTIKDIKLGTKAYLDGPYGVFTSDRYWDAAGFVLIAGGIGITPMMSMLVTAIERRDDRPYLLIYANKSWEDMTFREELDGLIDSIDLMIIYVLRQPSEDWTGETGYVDKALLQKYIP…
OEU22811.1Fragilariopsis_cylindrus	MWFVSLIVPLKTSRFNVVRVIDRAIKNVALQCGSSFLLALFPSVIKMYETSHWFREGEPSVYDNAIDWFSNPAVPFQSYFDSAKVLMRVYFFIVPYIISALLVSVALLIPLSLPATIHHGQRPQRIAGSIIRRTFAFPSFLTRVGLPHRVSMGELLGIVAFLILNVGTMFVRVRRSLPRGSRKITFLVDEDDDASREPIDPFSWQACEVWAKTLGVIAILNLGWYLLLPIGKKSVLLEAVGVSWERAVKYHRWVGYYTVLIIVIHSIQYLFIWIHGDGNPSYDLEGEMIQQNMVPWYCSRNDCDEAQARQLRVNIYGFLTLLFIGIMTVFSTPWIRRNKFEWFYYTHHLFIFVFLFICLHYKGAIIYLIPGIAVYAVDKLMALVSYLRTAPAKTRMLSS…
XP_002288167.1_Thalassiosira_pseudonan	GSLSAGNTLFLVITATRNSVLTWIVGITFDQVLVYHRFIGRLTIALSLIHSIFYIDHIIERTSDQVTITGLAALGCGIIIALSSVNYFRRKFFNVFFWSHYSFLGFIVGMYLHAPGARPFILSSIVCYGGDKVGQYVFVNFPELSLNEWHPFSVASASNDPHIDLYIRALGDHTKKIVEYSEKCAAENKPALIRSDGPYGDLSFNYRRYGSLVLVGGGIGITPLISILKDIYSDSGAARKNKPSHCIRQVCLVWVMPRASEASLFLDLLNQFHENSLSDPLLPSLKLSIHITRDDGFVTGQQVSYSRPDFDAVMNDCIENRAEGSRSILCYACGPERMVHQLWDASTKKNTKHLRCDFYHETFEF----------------------------------…
XP_002286589.1_Thalassiosira_pseudonana	YQLKVGFGSLSAGNTLFLVMTATRNSVITWILGVTFEHVLVYHRFIGRLTVVVSLIHSVFYIDQIIERISDRVTVTGLVSLGCSVIIFLSSLNYFRRKHFNIFFWSHFSFVGFIIGMYLHAPASQPYILASVVCYGVDKLLQMIWTQLPRKTIIFEKVGDRTARVKYDRTPLANLLARQKVGQYVFVNFPELSLNEWHPFSVASSPCDTKIELYIRALGDHTHKIVEYAERCAAENKQAMIRSDGPYGDLSFNYRRYGSIILVGGGIGITPIMSVLRDIYEDGETKRNKPIGCIKKVSLVWVMPHASEAALFLDLLNDFQQRSIDNPLLPRLNMSIHITRDDSSSAKHVDSLSESQVVYSRPDFDDVMNQSVKNMTDGSRSILVYCCGPARMVNQLWDA…
XP_002183592.1_Phaeodactylum_tricornutum	MEHICFARPVAEGPPAGRHHPVSRWAKSEAFFFNQGANIAFLSLMATLNILMMVWGAYDVTGSRLNTSSDLLRITLPIARAGGRVVTWNASLIFLSGSKYLWTILRQSPLNLGFPIDNIMPYYHKIFAWTMIFMGCVVHTIPQIINYATQELRIQGGPIWLGSDGLATKQLLATGTFLFLVFVSFFVSTLQRVRRTAWGFRLFWITHVACITCVLPLLIIHGTINGKPILFYMASLPMGIYIIDLFLRRFMIKTVKARVVTVEAFGGDKRGDAEKVVRLVLRSWNFKYRPGQYAEIQIPELSKHEWHPFSISSAPSNENTVSFYIKAMGRWTNGLYDLVQRYQSNDKEQKLPQHVTVKLRGPFGAPSQDYRKYRHLVVIGSGIGVTPLLSLWEYLVRAN…
GAX18368.1_Fistulifera_solaris	MFDLDVAMGRLVPYWISVLTTLFIISFLYAWTNDPGYLAFEKAIFKPLTKGMDHEVEDWASNLIGFIAPLLLASCLCALFLTNHRLPTWRCSWFNKIAAAIRRPPTKKEGDNMTNANVLQKLQASFGFFVSSLRLPFINMTSEAEYGHDLASKKVNQFGRGEPNFNAMSIWLAFLPMVIGVVAYLPVSFKWADEAAVTEGTSRTRERMISASYLSGWGSFMCLAFFLIPVTRHSVLLAAMGWSPIHALRLHIWFGYLSYIFMFIHGIMLVPVWYMYEPYAVYKQVIPDSRCWSWTWTAETEADIEPSCRHVHANLSGVIAAVFFTVLWGSSLNWVRRKNYRLFYTLHIIFGILTILGSILHMYWFVLYLIPSITYYLASTTPTVVQAVASRFRGGVKIR…
XP_002180058.1_Phaeodactylum_tricornutum	MTTLTVTVSPVSSSSAAALLEPTQPDRSVVELASIVFRRLQQRNNDADEATVERGRTVLTVLYLIVLGLCCITPVIYYCRIYWEERQNVHLREASRRILSAHTQAQRDETRAARRKLLDERRARILHLLSPVRMVLRDEHFPHLQDKNFSETHSRNGETAAITTNEGDEADAAVLPSDVEMGGEMRPLEGHELSTPINQQDEEAPAPATIPVVMRRASKEVSKFNSDSSEFMYGEDYGEDDESRLVRIPQPGIFWKNKSPQPSTESRLAPALCTICLSSYKVGDDIVWSSNESCEHAYHAVCMERWLLKQREGPLCPCCRRDFIVDPYDVEEVDGADTPNDPENPHAPRSASQTLSNGDGEDGGSNQGTDSEGQRGRRPGRRRPRSILTWNWDNQDAWF…
XP_002185965.1_Phaeodactylum_tricornutum	MTGVAAATSMAWFMIPVAHQSPMLLALRWNPTDALTLHIWAGRVCFFFSMVHSVTEILVFRRLIYADRSWKDMLQYYLQLPKACWSLKSDRPRRDVLKSMTAFDLGNSCLIRVINWTGTMTALALVLIVALSANWIRRRYYAFFLQSHIVLSWLFLVLLVVHLQNLVLYVLPPLLYYWACTSLTLVELIATWFSGGHKAQHCRFLEDANGCYELCMETDISRIHCSTVARPRFVRILCPSISLTSHPFTVIDDNTLETRTVEDAQDNRTSSLRILIRPLGSFTKELAHRLNKSQPPILLLDGLYGGEDWVSECLLRENVLLVAGGVGISPFLSVLPCLYTTVETGGTPALPVTVTRRVVLHWSCREHGLIRHVISNYFEPLTQCKMKRQNDQATFSVTL…
ORY03969.1_Basidiobolus_meristosporus	MRMQGTARRALSKPTWKQKFDVWMVNDGQRVIFFGLWVFIQFLIFSLAFVNYWFGDNFSNSRTTFGLTFAVARASALVLHVDTGIVLFPMCRNLISWLRTTPLNKVIPFDKNVAFHKMIGWSILFFTLVHTGAHYVNFYIAASLTDAPHGWLWYAFVTGPGWTGHTMLASLILLVATAVHRVRRKYFEVFWYTHHLFGVYFGFFSMHGTFCLIKPDRPPYCSSGGSFWKYWIASGLLYLLERIIREVKGRHRTFISKVVLHSSKVVEVQIKKDYIRSKAGQYIFLCCPEVSLYQFHPFTLTSAPEEDYISVHIRVVGNFTREFARRLGCDVDSKKPNSIDPKAGVNRILPRVMIDGPFGSASEDVFNYEVAVLVGAGIGVTPFASVLKSIWYRVNYPMK…
OAA77624.1_Cordyceps_confragosa	MAPSNYGHSVADAVHNALSKLSRRINIPLTPTSPPGLVQANVVDPWSKSGKYGLGWTYFALALVVSVVVVRAWHFWQDKIRQAIYKQELENHYRTTYNVDSDVFLSALRTGQGTQFFPEGPNIGEKQFRPKAHFSSVGIINDTLALFRWVFYRPIPDVVIFKYRFTFSSMAVLTCSFIAVVFVTLYCFLQQPLYWQSIQFGSPPLAIRSGMISVALTPWIIATSMKANLLTLVIGIGPERLNVLHRWLGYLCLFLALVHMIPFYIQPVWKDNGMSVFYKLFPDGSGMIYGTGIACIVPLIWLCVASLPWIRRIAYETFVILHIPAGILYTALLFWHTKNFLMSWSYLYATLAIWFVCYIMRFFRLNWVRPWRLSFMVGDEAAVTLMAENCVKVTIPTQM…
GAQ03831.1_Aspergillus_lentulus	MQVKWDIVASLAKRIIIPTTASTTPAEVAERQRDPWSQSGKYGQGWVYFSIVLLALATIIRFYHVWTDKMRIALYKEDLADATQGNSPQDEYELPSAATDSSTAQFFPARGPLPGVKKQQSSISTIAPLNNTVAFLRWIFYRPLPVLRIGTLRIVFPSLGASAVMLAALVFVTLYSFVPQPLYYSSITIGSPPLAIRAGMIAVAMVPWIVALSTRANFISMLTGFGHERLNVLHRWAGYLCLFLSLVHTIPFFVTPIWEDGALIWYQQYLPRNVWVYGTGLAALVPLVFLCIHSLPALRRRMYELFLFIHMPVSLVFVAMLFWHCKNFLASWNYLWATIAIWVLSYGVRLFYLNWTNPFRMSFMIGEESAVTILPHNAIKVTVATTMRWKPGQYVYLRM…
XP_020571375.1_Phalaenopsis_equestris	MADLSASAPLLRERKLEFGYSKNRAILQTLAKFVIKSLMWVIFVVWVAAIFFFPTEFVQKLYSKWIKSTRGSFFGVTGSIFLGFSAPILVIAILAFIYVAAFSGEKIERNNYKFPRYRLWTFPVLVDGPFGVVSAAELIGIVLFAAYVFWSLAAYIVQSQGMIEGSSITLKEKSELMLEIMGLRLGLIGLFCLAFLFLPVSRGSILLRMTDIPFEQATRYHVWLGHLTMAIFTLHGLFLMIAWAMQGRLLEQILNWRDIGIANLPGVISLSAGLLMWVTSLHPVRRAYFEVFFYTHQLYVIFVVFLALHVGDFIFSFAAGAIFLFILDRFLRFCQSRTTVDVVSAACRPCGTLELVLSKPPRLHYNALSFVFLQVRELSWLQWHPFSVSSSPLDGKHHL…
ETL86218.1_Phytophthora_parasitica	MSAERFANPYLIPDRIEPEVETAPRLRQRRHSSSLWRYALVTTLNLFVALCFVLFIGGQAAYVSPLYKNHLQSLVASWWGSHEEMVDPSYLLLVGVAPTLLCVAVAQWLYRLRTQRKIWRITTILRRRPSPDSLSYGELLFLFVLSTGNALVFWYGFTKKHGHKPRFSGDPPSPHPPGPPSGTSYIKMAGNALGFNCLFNMALLFIPATRNNIWMEFMNISYANGIKFHRWLGVAAILTGIIHCGCYYYNWLQDGRWKQMTLPCWDCSLRERTGRKIWVNVFGELALLCFLVIGVTSIPWIRRKMYNFFYNVHQLFFLVILFTTLHWSRAVWFLLPSVVVYLVSRVLSHCNGASSVKVVEFTALSPSLCKLVIAHTPSERGRYQVGQFVYLNVPAISRL…
XP_010930349.1_Elaeis_guineensis	MAELSARKPLLSNGGVEHGSSKHMSFACSLAKWVLKSLMWIIFIIWVAAIFFYPTDLVRSLQSKWIHITEKSVFGITGSIFLGFSAPILIIAFLAFIYITAFPRDHFEKKNSKFPRFRLWTFPVLVDGPFGVVSAAEFIGILLFSAYVLWSITAYIIQGNSLISKFPLPSKEKGTFMLEIVGLRLGSIGLFCMVFLFLPVARGSVLLRLIDIPFEHATRYHVWLGHLTMALFTFHGLCYVVAWSLQGRLRQEIREWDNIGIANFPGVISLLAGLFMWVTSLHPVRKNFFELFFYTHQLYVIFVVFLALHVGDFIFSMAAGAVFLFILDRFLRFCQSRTSVDIISAVCRPCGTVELILSKPANLHYNALSFIFLQVREFSWLQWHPFSVSSSPLDGRYHL…
XP_026663849.1_Phoenix_dactylifera	MAKLSVHEPLLSSGGVEHGSSKQMPFACSLAKWVLKSLMWIIFIIWVAAIFFYPTDLVRSLQSRWISITENSVFGITGSIFLGFSAPILIIAFLAFIYITAFPRDHFEKKNSKFSRFRLWTFPVLVDGPFGVVSAAEFIGILLFSVYVLWSITAYTIQADSLISKFPLPSKEKGTFMLELIGLRLGSIGLFCMLFLFLPVARGSVLLRLIDIPFEHATRYHVWLGHLTMALFTFHGICYVVAWSLQGRLQQEIREWKNIGVANFPGVISLLAGLLMWVTSLHPVRKNYFELFFYTHQLYVIFVVFLALHVGDFIFSMAAGAVFLFILDRFLRFCQSRTTVDIISAVSRPCGTVELILSKPANLRYNALSFIFLQVRELPWLQWHPFSVSSSPLDGRYHL…
XP_020111628.1_Ananas_comosus	MAVKSTSGEPLLSNGSFDHGFSKSASLAKLLLKFLMWVLFITWVAAIYFFSTEFVHNLFSKWIKLTEGTIFGITGSIFLGFSAPILIISFLAFIYVAAFSSDDFGKKKQKFPRFRLWTFPVLVDGPFGVVSAAEFIGITLFIVYVVWAITSYIIQASNMVSGFPFPSKEKSYFMLEIIGLRLGSIGLFCMVFLFLPVARGSILLRLIDIPFEHATKYHVWLGHLTMALFTLHGLCYVISWSLQGHLRREMLDWKDIGVANFPGVISLSAGLLMWVTSLQPVRKQFFELFFYTHQLYVIFVVFLALHVGDFIFSMCAGAVFLFILDRFLRFCQSRTKVDVISAACRPCGTIELILSKPPNLCYNALSFIFVQVRELSWLQWHPFSVSSSPLDGKYHISVL…
XP_020245595.1_Asparagus_officinalis	MAKLSVHEPLLSKVEPEHGYLERTSTFLNLAKWILKSSMWAIFIIWVCAIFFFPTEFAKSLLSKWTKLTEGPVFGITGSIFLGFGAPILIIAFLAFLYIIAFPSDNFEKKNTKFPRFRLWTFPVLVDGPFGVVSAAELIGILLFSAYIVWNIIAYIIQSHDMLSGFSLPSKMKSIFMLEIIGLRLGSIGLFCMVFLFLPVARGSVLLRLIDIPFEHATRYHVWLGHLTMVLFTLHGLFYVIAWSWEGKLTRELLEWKDIGVANLPGVISLAAGLLMWVTSFHTVRKNYFELFFYTHQLYIIFIVFLALHVGDFIFSMAAGAIFLFMLDRFLRFCQSQTKVDVISASCRPCGSVELILSKPKNLRYNALSFIFVQVRELSWLQWHPFSVSSSPLEGKNHI…
PKU79997.1_Dendrobium_catenatum	MAELSALVPLLADRKLEFDNSNNRPILQTLAKLVVKSLIWVVFIIWVATIFFLPTEFVQKLLSNWIKTTQGSIFGVTGSIFLGFSAPILAIAILACIYVAFFSRENFERNNYKFPRYRLWTFPVLVSGPFGVVSAAELIGIVIFSAYVLWSLAAYVLQINSAIERYSLTLKEKRLLMLEIIGLRLGLIGLFCLAFLFLPIARGSILLRMTDIPFEQATRYHVWLGHLTMAIFTLHGLFYVIAWAIQGRLLQQILEWRDIGVANLAGVISLSAGLLMWVTSLRPVRRAYFEVFFYTHQLYVIFVVFLALHVGDFVFSFAAGAIFLFILDRFLRFCQSRTTVDVVSAACRPCGTVELILSKPPRLHYNALSFIFLQVRELSWLQWHPFSVSSSPLDGKHHL…
RLM74175.1_Panicum_miliaceum	MAHEREPLLQRHAAGAKGSSSAPAAAPPPSLARTVLKFLMWAVFLTWAAGIFLYPTKPAQAVFKKWVGLTRDSTFGIAGGIFLTFSAPILIIALLAYVYISFFPSDHMEKRKLRSLSFRLWTFPVLVDGPFGVVSAVEFIGIVLFIVYVVYSMTYYALESVSLVSKFHIPSKTDSELMLHVIGLRFGSVGLFCMLFLFLPVARGSVLLRLIDIPFEHATRYHVWLGHLTMALFTLHGLCYVIEWSMQGLLLKEMLGWKEVGIANLPGVISLAAGLLMWVTSLHPVRKRFFELFFYTHQLYVIFIVFLALHVGDFIFSISAGAVFLFMLDRFLRFWQSRAKVDIISAACRPCGTVELVFSKPASLRYNALSFIFIQVRELSFLQWHPFSVSSSPMDGRYH…
PWZ39729.1_Zea_mays	MTFLHNRTGEAFRSTRWLCGSLAPRHSAQQRCNHLTMASLCAPSALLDHPHRRRRRAPVPSRIKAAGLRQASAGFPAPRFSLALPLSLLLVLAMAHEREPLLQQRQTGVGNACGAKGSSSAPAPSAAALPSLARTVLKFLMWAVFLTWAAGIFLYPTKPVQAVFRKWVGLTRDSMFGIVGGIFLTFSAPILIIALLAYVYISFFPSEHVVEKRKLRSLSFRLWTFPVLVDGPFGVVSAVEFIGIVLFIVFVVYSMTYYAVDAVSLVSKFDIPSMTESELILDVIGLRLGAVGLFCMLFLFLPVARGSVLLRLIDIPFEHATRYHVWLGHLTMALFTLHGLFYVISWSMQGRLREELRQWKEIGVANLPGVISLAAGLLMWVTSLHPVRKRFFELFFYTH…
XP_003579831.1Brachypodium_distachyon	MAQEREPLLQNGGNAAGAKGSPALLPSLARSVLKFLMWAVFLTWAGGIFFYPTKPVQAAFQEWAGVTKQSLFGITGTVFLAFSAPILIVAALAYVYIAAFPNDHIEKKKLRSLSFRLWTFPVLVDGPFGVISAVEFIGIVLFIVYVAYSMTYYVVESVSLVSKAGLPSSTSSELILAVIGLRFGSVGLFCMIFLFLPVSRGSVLLRLIDIPFEHATRYHVWLGHLTMALFTLHGLCYVISWSLEGRLIAEMIQWKEIGVANLPGVISLAAGLLMWGTSLHPVRKRFFELFFYTHQLYVIFVVFLALHVGNFVFSISAGAVFLFMLDRFLRFWQSRAKVDIVSAACRPCGTVELVFSKPPSLRYNALSFIFVQVRELSFLQWHPFSVSSSPMDGRYHMSI…
BAD18962.1_Oryza_sativa	MTPSMMAQERGEPLLQSGNGAAGGGAKGWPPPALARTVLKVLMWAVFLTWAAAIFFYPTKPAQAAFEGWMAATKQSLFGITGSIFLAFSAPILIVAALAYVYISAFPSDHIHVEKNKLKTLCFRLWTFPVLVDGPFGVVSAVEFIGIVLFIVYVVYSMTYYAVESVSLISKFGQISLTYSELLLYIIGLRFGSIGLFCMAFLFLPVSRGSVLLRLIDIPFEHATRYHVWLGHLTMALFTLHGLCYVIAWSLEGNLLGELAAWKEIGVANLPGVISLAAGLLMWVTSLHPVRKTYFELFFYTHQLYIIFVVFLAFHVGDFIFSFSAGPIFLFMLDRFLRFWQCRAKVDIISASCRPCGTVELVFSKPASLRYNALSFIFVQVRELSFLEWHPFSVSSSPM…
XP_022765290.1Durio_zibethinus	MDANSLNRPFLLSDEVEPDYLKKKSSFLKSSVKLTLKIVMWVIFIAWVGLVFLYPGEIGNQLVEKIINVTNGSVFGLAGSLFLVFSAPILLIAFLAVAYLIISGEDVFQKRKTSKNPRFRLWTFPVLVDGPFGVVSAAEFIGIILFVVFIIWAVYAYTMRNLSLMTLFDLPSTENGILILELTGLRFGMIGLLCLAFLFLPVARGSLLLRLIDIPFEHATRYHVWLGHLTMMLFTLHGLFYVIAWAIRGTLVKELLDWKNVGIANLPGVISLLAGLFMWVTSLHPVRKDYFELFFYTHQLYVVFVVFLALHVGEFIFSIVAGGIFIFMLDRFLRFCQSRRTVDVLSAKCLPCGTVELVLSKPQNMRYNALSFIFLQVRELSWLQWHPFSVSSSPLDGKY…
XP_026454221.1Papaver_somniferum	MGTLSEHEPLLLNKADEADYAKKVPQYIPFVLWVIKFIISVIFVAWGTLIVWYPTKFMQGILESMLMATIGTIFGITGSVFLIFSGPVLLMTFLSFVYLMISPAEEFHGKKKLKFPTFRLWTFPVLVGGPFGVVSAAELIGIVFFIVYVIWAVAVYTIQNRESISKFNLPFWEESYQMLELSGLRIGSIGLFCLALLFIPITRGSFLLRFIDIPFEVSTRYHVWLGHLTMVIFSVHGLCYLLAWAMQGRLLEEMLQWNDFGIANLPGVISLSAGLLMWITSFHPVRKQYFELFFYTHQLYVVFFVFMALHAGDFVFSICAGGIFLFLTDRFLRFCQSRKTVDLLSATCLPCGTVELVISKPKNLQYNALNFIFLQVRELSWLQWHPFSVSSSPLDGKHH…
